# Supplementary material for: Enantioselective direct Mannich-type reactions of 2-benzylpyridine N-oxides catalyzed by chiral bis(guanidino)iminophosphorane organosuperbase
Source: Chem Sci. 2018 Apr 20;9(18):4348–51. doi: 10.1039/c8sc00808f (PMC5944382; doi:10.1039/c8sc00808f)
Supplement: Supplementary file 2 [file SC-009-C8SC00808F-s002.cif]

# Electronic Supplementary Material (ESI) for Chemical Science.
# This journal is © The Royal Society of Chemistry 2018

####################################################################### 
# 
# This file contains crystal structure data downloaded from the 
# Cambridge Structural Database (CSD) hosted by the Cambridge 
# Crystallographic Data Centre (CCDC).
# 
# Full information about CCDC data access policies and citation 
# guidelines are available at http://www.ccdc.cam.ac.uk/access/V1 
# 
# Audit and citation data items may have been added by the CCDC. 
# Please retain this information to preserve the provenance of 
# this file and to allow appropriate attribution of the data. 
# 
#######################################################################

data_01
_database_code_depnum_ccdc_archive 'CCDC 1811498'
_audit_update_record             
;
2017-12-15 deposited with the CCDC.
2018-04-20 downloaded from the CCDC.
;

#==============================================================================
# CHEMICAL DATA

_chemical_formula_sum            'C28 H33 Br N2 O3'
_chemical_formula_moiety         'C28 H33 Br N2 O3'
_chemical_formula_weight         525.48
_chemical_melting_point          ?
_chemical_absolute_configuration 'CHOOSE rm ad rmad syn or unk'

#==============================================================================
# CRYSTAL DATA
_space_group_crystal_system      monoclinic
_space_group_name_H-M_alt        'P 1 21 1'
_space_group_name_Hall           'P 2yb'
_space_group_IT_number           4
loop_
_space_group_symop_id
_space_group_symop_operation_xyz
1 +X,+Y,+Z
2 -X,1/2+Y,-Z
#------------------------------------------------------------------------------
_cell_length_a                   5.4738(9)
_cell_length_b                   16.810(3)
_cell_length_c                   14.183(2)
_cell_angle_alpha                90.0000
_cell_angle_beta                 95.627(7)
_cell_angle_gamma                90.0000
_cell_volume                     1298.8(4)
_cell_formula_units_Z            2
_cell_measurement_reflns_used    9459
_cell_measurement_theta_min      3.10
_cell_measurement_theta_max      27.50
_cell_measurement_temperature    150
#------------------------------------------------------------------------------
_exptl_crystal_description       platelet
_exptl_crystal_colour            colorless
_exptl_crystal_size_max          0.400
_exptl_crystal_size_mid          0.150
_exptl_crystal_size_min          0.020
_exptl_crystal_density_diffrn    1.344
_exptl_crystal_density_meas      ?
_exptl_crystal_density_method    'not measured'
_exptl_crystal_F_000             548.00
_exptl_absorpt_coefficient_mu    1.618
_exptl_absorpt_correction_type   multi-scan
_exptl_absorpt_process_details   'REQAB (Rigaku, 1998)'
_exptl_absorpt_correction_T_min  0.708
_exptl_absorpt_correction_T_max  0.968

#==============================================================================
# EXPERIMENTAL DATA

_diffrn_ambient_temperature      150
_diffrn_radiation_type           'Mo K\a'
_diffrn_radiation_wavelength     0.71075
_diffrn_measurement_device_type  'Rigaku XtaLAB mini'
_diffrn_measurement_method       \w
_diffrn_detector_area_resol_mean 13.653
_diffrn_reflns_number            11065
_diffrn_reflns_av_R_equivalents  0.0535
_diffrn_reflns_theta_max         27.481
_diffrn_reflns_theta_min         3.131
_diffrn_reflns_theta_full        25.242
_diffrn_measured_fraction_theta_max 0.994
_diffrn_measured_fraction_theta_full 0.996
_diffrn_reflns_Laue_measured_fraction_max 0.994
_diffrn_reflns_Laue_measured_fraction_full 0.996
_diffrn_reflns_point_group_measured_fraction_max 0.952
_diffrn_reflns_point_group_measured_fraction_full 0.967
_diffrn_reflns_limit_h_min       -7
_diffrn_reflns_limit_h_max       7
_diffrn_reflns_limit_k_min       -21
_diffrn_reflns_limit_k_max       21
_diffrn_reflns_limit_l_min       -17
_diffrn_reflns_limit_l_max       18
_diffrn_standards_number         0
_diffrn_standards_interval_count .
_diffrn_standards_decay_%        ?
_reflns_number_total             5645
_reflns_number_gt                4109
_reflns_threshold_expression     F^2^>2.0\s(F^2^)
_reflns_Friedel_coverage         0.851
_reflns_Friedel_fraction_max     0.906
_reflns_Friedel_fraction_full    0.935

#==============================================================================
# REFINEMENT DATA

_refine_special_details          
;
    Refinement was performed using all reflections. The weighted 
    R-factor (wR) and goodness of fit (S) are based on F^2^.
    R-factor (gt) are based on F. The threshold expression of
    F^2^ > 2.0 sigma(F^2^) is used only for calculating R-factor (gt).
;
_refine_ls_structure_factor_coef Fsqd
_refine_ls_R_factor_all          0.0891
_refine_ls_R_factor_gt           0.0596
_refine_ls_wR_factor_ref         0.1407
_refine_ls_wR_factor_gt          0.1280
_refine_ls_number_restraints     1
_refine_ls_hydrogen_treatment    constr
_refine_ls_number_reflns         5645
_refine_ls_number_parameters     307
_refine_ls_goodness_of_fit_ref   1.018
_refine_ls_weighting_scheme      calc
_refine_ls_weighting_details     
'w = 1/[\s^2^(Fo^2^)+(0.0624P)^2^+0.1471P] where P=(Fo^2^+2Fc^2^)/3'
_atom_sites_solution_hydrogens   geom
_atom_sites_solution_primary     direct
_atom_sites_solution_secondary   difmap
_refine_ls_shift/su_max          0.001
_refine_diff_density_max         0.46
_refine_diff_density_min         -0.65
_refine_ls_extinction_method     none
_refine_ls_extinction_coef       ?
_refine_ls_abs_structure_details 
;
 Flack x determined using 1502 quotients [(I+)-(I-)]/[(I+)+(I-)]
 (Parsons, Flack and Wagner, Acta Cryst. B69 (2013) 249-259).
;
_refine_ls_abs_structure_Flack   0.075(9)

loop_
_atom_type_symbol
_atom_type_description
_atom_type_scat_dispersion_real
_atom_type_scat_dispersion_imag
_atom_type_scat_source
C C 0.0033 0.0016
;
International Tables for Crystallography
(Vol. C, Tables 4.2.6.8 and 6.1.1.4)
;
H H 0.0000 0.0000
;
International Tables for Crystallography
(Vol. C, Table 6.1.1.4)
;
Br Br -0.2901 2.4595
;
International Tables for Crystallography
(Vol. C, Tables 4.2.6.8 and 6.1.1.4)
;
N N 0.0061 0.0033
;
International Tables for Crystallography
(Vol. C, Tables 4.2.6.8 and 6.1.1.4)
;
O O 0.0106 0.0060
;
International Tables for Crystallography
(Vol. C, Tables 4.2.6.8 and 6.1.1.4)
;

#==============================================================================
# ATOMIC COORDINATES AND THERMAL PARAMETERS

loop_
_atom_site_label
_atom_site_type_symbol
_atom_site_fract_x
_atom_site_fract_y
_atom_site_fract_z
_atom_site_U_iso_or_equiv
_atom_site_adp_type
_atom_site_occupancy
_atom_site_site_symmetry_order
_atom_site_calc_flag
_atom_site_refinement_flags_posn
_atom_site_refinement_flags_adp
_atom_site_refinement_flags_occupancy
_atom_site_disorder_assembly
_atom_site_disorder_group
Br1 Br 0.22683(19) 0.74118(7) 0.57336(5) 0.0861(4) Uani 1 1 d . . . . .
O2 O 0.4732(7) 0.5873(2) 0.1407(3) 0.0257(8) Uani 1 1 d . . . . .
O3 O 0.2122(6) 0.4968(2) 0.1965(3) 0.0270(9) Uani 1 1 d . . . . .
O33 O 0.092(5) 0.4928(13) 0.6653(12) 0.291(12) Uani 1 1 d . . . . .
N4 N 0.0597(7) 0.6069(2) 0.1316(3) 0.0201(9) Uani 1 1 d . . . . .
H4 H -0.0814 0.5851 0.1419 0.024 Uiso 1 1 calc R U . . .
N6 N -0.3596(8) 0.8576(3) 0.1341(3) 0.0269(10) Uani 1 1 d . . . . .
C5 C -0.031(3) 0.5191(12) 0.5820(12) 0.154(7) Uani 1 1 d . . . . .
H5A H -0.0678 0.5765 0.5865 0.184 Uiso 1 1 calc R U . . .
H5B H -0.1873 0.4898 0.5689 0.184 Uiso 1 1 calc R U . . .
C7 C 0.1457(10) 0.7099(3) -0.0802(4) 0.0251(12) Uani 1 1 d . . . . .
H7 H 0.2947 0.7351 -0.0569 0.030 Uiso 1 1 calc R U . . .
C8 C -0.1520(9) 0.8240(3) 0.1097(4) 0.0191(11) Uani 1 1 d . . . . .
C9 C -0.0311(8) 0.7387(3) 0.2494(3) 0.0220(10) Uani 1 1 d . . . . .
C10 C 0.0183(9) 0.8660(3) 0.0646(4) 0.0227(11) Uani 1 1 d . . . . .
H10 H 0.1624 0.8403 0.0478 0.027 Uiso 1 1 calc R U . . .
C11 C -0.1170(8) 0.7382(3) 0.1439(3) 0.0185(10) Uani 1 1 d . . . . .
H11 H -0.2822 0.7123 0.1365 0.022 Uiso 1 1 calc R U . . .
C12 C 0.0568(9) 0.6860(3) 0.0895(4) 0.0189(11) Uani 1 1 d . . . . .
H12 H 0.2262 0.7086 0.1004 0.023 Uiso 1 1 calc R U . . .
C13 C 0.1888(10) 0.7745(3) 0.2839(4) 0.0260(12) Uani 1 1 d . . . . .
H13 H 0.2868 0.7995 0.2408 0.031 Uiso 1 1 calc R U . . .
C14 C -0.3921(11) 0.9348(3) 0.1146(4) 0.0303(13) Uani 1 1 d . . . . .
H14 H -0.5374 0.9595 0.1318 0.036 Uiso 1 1 calc R U . . .
C15 C -0.2340(9) 0.6471(3) -0.0527(4) 0.0236(12) Uani 1 1 d . . . . .
H15 H -0.3475 0.6292 -0.0108 0.028 Uiso 1 1 calc R U . . .
C16 C 0.1213(12) 0.7389(5) 0.4419(4) 0.0408(14) Uani 1 1 d . . . . .
C17 C -0.1290(11) 0.6661(4) -0.2122(4) 0.0339(14) Uani 1 1 d . . . . .
H17 H -0.1682 0.6607 -0.2786 0.041 Uiso 1 1 calc R U . . .
C18 C -0.0126(9) 0.6818(3) -0.0162(4) 0.0186(11) Uani 1 1 d . . . . .
C19 C -0.2287(10) 0.9808(3) 0.0711(4) 0.0290(13) Uani 1 1 d . . . . .
H19 H -0.2593 1.0359 0.0602 0.035 Uiso 1 1 calc R U . . .
C20 C -0.0207(10) 0.9460(3) 0.0437(4) 0.0269(12) Uani 1 1 d . . . . .
H20 H 0.0933 0.9756 0.0115 0.032 Uiso 1 1 calc R U . . .
C21 C -0.2894(11) 0.6386(3) -0.1500(4) 0.0293(13) Uani 1 1 d . . . . .
H21 H -0.4386 0.6138 -0.1739 0.035 Uiso 1 1 calc R U . . .
C22 C -0.1708(10) 0.7019(3) 0.3142(4) 0.0284(13) Uani 1 1 d . . . . .
H22 H -0.3206 0.6766 0.2918 0.034 Uiso 1 1 calc R U . . .
C23 C 0.0893(11) 0.7016(3) -0.1768(4) 0.0315(13) Uani 1 1 d . . . . .
H23 H 0.2007 0.7203 -0.2191 0.038 Uiso 1 1 calc R U . . .
C24 C -0.0954(13) 0.7016(4) 0.4106(5) 0.0447(17) Uani 1 1 d . . . . .
H24 H -0.1915 0.6762 0.4540 0.054 Uiso 1 1 calc R U . . .
C25 C 0.2673(11) 0.7746(4) 0.3789(4) 0.0372(15) Uani 1 1 d . . . . .
H25 H 0.4190 0.7986 0.4013 0.045 Uiso 1 1 calc R U . . .
C26 C 0.4058(10) 0.4411(3) 0.2341(5) 0.0337(14) Uani 1 1 d . . . . .
C27 C 0.5813(12) 0.4800(4) 0.3099(5) 0.0406(16) Uani 1 1 d . . . . .
H27A H 0.6814 0.4390 0.3442 0.049 Uiso 1 1 calc R U . . .
H27B H 0.4874 0.5090 0.3542 0.049 Uiso 1 1 calc R U . . .
H27C H 0.6884 0.5171 0.2801 0.049 Uiso 1 1 calc R U . . .
C28 C 0.2553(12) 0.3780(4) 0.2787(6) 0.054(2) Uani 1 1 d . . . . .
H28A H 0.3551 0.3301 0.2910 0.065 Uiso 1 1 calc R U . . .
H28B H 0.1101 0.3651 0.2354 0.065 Uiso 1 1 calc R U . . .
H28C H 0.2037 0.3982 0.3385 0.065 Uiso 1 1 calc R U . . .
C29 C 0.5378(13) 0.4071(4) 0.1552(5) 0.0493(18) Uani 1 1 d . . . . .
H29A H 0.6122 0.4504 0.1216 0.059 Uiso 1 1 calc R U . . .
H29B H 0.4210 0.3781 0.1110 0.059 Uiso 1 1 calc R U . . .
H29C H 0.6665 0.3706 0.1816 0.059 Uiso 1 1 calc R U . . .
C30 C 0.2682(9) 0.5653(3) 0.1556(4) 0.0182(10) Uani 1 1 d . . . . .
C31 C 0.124(5) 0.5054(17) 0.5073(15) 0.241(16) Uani 1 1 d . . . . .
H31A H 0.0314 0.4781 0.4531 0.289 Uiso 1 1 calc R U . . .
H31B H 0.1890 0.5562 0.4849 0.289 Uiso 1 1 calc R U . . .
C34 C 0.303(4) 0.4504(14) 0.6382(13) 0.219(13) Uani 1 1 d . . . . .
H34A H 0.4552 0.4722 0.6719 0.262 Uiso 1 1 calc R U . . .
H34B H 0.2909 0.3933 0.6543 0.262 Uiso 1 1 calc R U . . .
C35 C 0.305(4) 0.4593(18) 0.5465(13) 0.233(14) Uani 1 1 d . . . . .
H35A H 0.2925 0.4063 0.5160 0.280 Uiso 1 1 calc R U . . .
H35B H 0.4642 0.4829 0.5336 0.280 Uiso 1 1 calc R U . . .

loop_
_atom_site_aniso_label
_atom_site_aniso_U_11
_atom_site_aniso_U_22
_atom_site_aniso_U_33
_atom_site_aniso_U_23
_atom_site_aniso_U_13
_atom_site_aniso_U_12
Br1 0.1058(7) 0.1307(9) 0.0192(3) 0.0014(5) -0.0066(3) -0.0513(7)
O2 0.021(2) 0.021(2) 0.035(2) 0.0063(17) 0.0003(15) 0.0008(15)
O3 0.023(2) 0.0165(18) 0.041(2) 0.0147(17) 0.0001(16) 0.0012(15)
O33 0.41(3) 0.28(2) 0.171(15) 0.030(15) 0.006(17) 0.19(2)
N4 0.018(2) 0.016(2) 0.025(2) 0.0007(18) 0.0011(17) -0.0020(17)
N6 0.023(2) 0.023(3) 0.035(3) 0.001(2) 0.0057(19) 0.0018(19)
C5 0.132(12) 0.209(19) 0.112(13) -0.012(12) -0.027(10) 0.080(12)
C7 0.029(3) 0.022(3) 0.025(3) 0.004(2) 0.009(2) 0.000(2)
C8 0.018(3) 0.017(3) 0.022(3) -0.004(2) 0.001(2) -0.002(2)
C9 0.025(3) 0.021(3) 0.020(2) 0.001(3) 0.0030(18) 0.004(2)
C10 0.022(3) 0.016(3) 0.030(3) 0.001(2) 0.004(2) 0.005(2)
C11 0.015(2) 0.018(2) 0.023(2) 0.001(2) 0.0049(17) -0.002(2)
C12 0.020(3) 0.015(3) 0.021(3) 0.004(2) 0.003(2) -0.001(2)
C13 0.024(3) 0.031(3) 0.022(3) 0.003(2) 0.003(2) -0.003(2)
C14 0.029(3) 0.021(3) 0.042(4) 0.001(3) 0.006(3) 0.006(2)
C15 0.025(3) 0.021(3) 0.025(3) 0.003(2) 0.004(2) 0.000(2)
C16 0.054(4) 0.048(4) 0.019(3) -0.005(3) -0.002(2) -0.013(3)
C17 0.041(3) 0.037(4) 0.023(3) 0.000(3) 0.001(2) 0.006(3)
C18 0.021(3) 0.011(2) 0.025(3) 0.000(2) 0.003(2) 0.0040(19)
C19 0.032(3) 0.016(3) 0.039(3) 0.002(2) -0.002(2) 0.001(2)
C20 0.027(3) 0.023(3) 0.032(3) 0.001(2) 0.006(2) -0.004(2)
C21 0.033(3) 0.023(3) 0.030(3) -0.005(2) 0.000(2) -0.001(2)
C22 0.026(3) 0.032(3) 0.027(3) -0.001(2) 0.003(2) -0.006(2)
C23 0.045(4) 0.023(3) 0.028(3) 0.002(2) 0.010(3) 0.002(3)
C24 0.051(4) 0.058(4) 0.026(3) 0.003(3) 0.008(3) -0.015(3)
C25 0.038(4) 0.048(4) 0.026(3) -0.003(3) 0.003(3) -0.014(3)
C26 0.031(3) 0.021(3) 0.047(4) 0.013(3) -0.008(3) 0.001(2)
C27 0.034(4) 0.037(4) 0.047(4) 0.010(3) -0.010(3) -0.004(3)
C28 0.032(4) 0.028(4) 0.097(6) 0.035(4) -0.013(3) -0.007(3)
C29 0.047(4) 0.035(4) 0.063(5) -0.002(4) -0.009(3) 0.020(3)
C30 0.020(3) 0.015(3) 0.020(3) -0.003(2) -0.0007(19) -0.004(2)
C31 0.31(3) 0.30(3) 0.114(14) -0.003(17) 0.027(19) 0.20(3)
C34 0.31(3) 0.26(2) 0.093(13) 0.021(13) 0.030(14) 0.20(2)
C35 0.26(2) 0.35(3) 0.097(14) 0.088(18) 0.067(15) 0.17(3)

#==============================================================================
_computing_data_collection       'CrystalClear-SM Auto 2.0 r15 (Rigaku, 2011)'
_computing_cell_refinement       'CrystalClear-SM Auto 2.0 r15'
_computing_data_reduction        'CrystalClear-SM Auto 2.0 r15'
_computing_structure_solution    'Superflip (Palatinus, et al., 2007)'
_computing_structure_refinement  'SHELXL Version 2013/4 (Sheldrick, 2008)'
_computing_publication_material  'CrystalStructure 4.2 (Rigaku, 2015)'
_computing_molecular_graphics    'CrystalStructure 4.2'

#==============================================================================
# MOLECULAR GEOMETRY

_geom_special_details            
;
 All esds (except the esd in the dihedral angle between two l.s. planes)
 are estimated using the full covariance matrix.  The cell esds are taken
 into account individually in the estimation of esds in distances, angles
 and torsion angles; correlations between esds in cell parameters are only
 used when they are defined by crystal symmetry.  An approximate (isotropic)
 treatment of cell esds is used for estimating esds involving l.s. planes.
;

loop_
_geom_bond_atom_site_label_1
_geom_bond_atom_site_label_2
_geom_bond_distance
_geom_bond_site_symmetry_2
_geom_bond_publ_flag
Br1 C16 1.898(5) . ?
O2 C30 1.219(6) . ?
O3 C30 1.339(6) . ?
O3 C26 1.474(6) . ?
O33 C5 1.373(19) . ?
O33 C34 1.44(2) . ?
N4 C30 1.353(6) . ?
N4 C12 1.457(6) . ?
N4 H4 0.8800 . ?
N6 C14 1.336(7) . ?
N6 C8 1.344(7) . ?
C5 C31 1.44(2) . ?
C5 H5A 0.9900 . ?
C5 H5B 0.9900 . ?
C7 C23 1.381(8) . ?
C7 C18 1.397(7) . ?
C7 H7 0.9500 . ?
C8 C10 1.375(7) . ?
C8 C11 1.528(8) . ?
C9 C13 1.391(7) . ?
C9 C22 1.396(7) . ?
C9 C11 1.524(6) . ?
C10 C20 1.389(7) . ?
C10 H10 0.9500 . ?
C11 C12 1.554(7) . ?
C11 H11 1.0000 . ?
C12 C18 1.511(7) . ?
C12 H12 1.0000 . ?
C13 C25 1.375(8) . ?
C13 H13 0.9500 . ?
C14 C19 1.373(8) . ?
C14 H14 0.9500 . ?
C15 C21 1.391(8) . ?
C15 C18 1.398(7) . ?
C15 H15 0.9500 . ?
C16 C24 1.376(9) . ?
C16 C25 1.391(9) . ?
C17 C21 1.383(8) . ?
C17 C23 1.385(9) . ?
C17 H17 0.9500 . ?
C19 C20 1.370(8) . ?
C19 H19 0.9500 . ?
C20 H20 0.9500 . ?
C21 H21 0.9500 . ?
C22 C24 1.389(8) . ?
C22 H22 0.9500 . ?
C23 H23 0.9500 . ?
C24 H24 0.9500 . ?
C25 H25 0.9500 . ?
C26 C29 1.503(10) . ?
C26 C27 1.518(9) . ?
C26 C28 1.518(8) . ?
C27 H27A 0.9800 . ?
C27 H27B 0.9800 . ?
C27 H27C 0.9800 . ?
C28 H28A 0.9800 . ?
C28 H28B 0.9800 . ?
C28 H28C 0.9800 . ?
C29 H29A 0.9800 . ?
C29 H29B 0.9800 . ?
C29 H29C 0.9800 . ?
C31 C35 1.34(2) . ?
C31 H31A 0.9900 . ?
C31 H31B 0.9900 . ?
C34 C35 1.31(2) . ?
C34 H34A 0.9900 . ?
C34 H34B 0.9900 . ?
C35 H35A 0.9900 . ?
C35 H35B 0.9900 . ?

loop_
_geom_angle_atom_site_label_1
_geom_angle_atom_site_label_2
_geom_angle_atom_site_label_3
_geom_angle
_geom_angle_site_symmetry_1
_geom_angle_site_symmetry_3
_geom_angle_publ_flag
C30 O3 C26 121.1(4) . . ?
C5 O33 C34 105.5(16) . . ?
C30 N4 C12 123.3(4) . . ?
C30 N4 H4 118.3 . . ?
C12 N4 H4 118.3 . . ?
C14 N6 C8 117.0(5) . . ?
O33 C5 C31 108.0(15) . . ?
O33 C5 H5A 110.1 . . ?
C31 C5 H5A 110.1 . . ?
O33 C5 H5B 110.1 . . ?
C31 C5 H5B 110.1 . . ?
H5A C5 H5B 108.4 . . ?
C23 C7 C18 121.2(5) . . ?
C23 C7 H7 119.4 . . ?
C18 C7 H7 119.4 . . ?
N6 C8 C10 122.2(5) . . ?
N6 C8 C11 113.4(4) . . ?
C10 C8 C11 124.2(4) . . ?
C13 C9 C22 118.1(4) . . ?
C13 C9 C11 121.4(4) . . ?
C22 C9 C11 120.5(4) . . ?
C8 C10 C20 119.9(5) . . ?
C8 C10 H10 120.1 . . ?
C20 C10 H10 120.1 . . ?
C9 C11 C8 108.9(4) . . ?
C9 C11 C12 110.2(4) . . ?
C8 C11 C12 116.1(4) . . ?
C9 C11 H11 107.1 . . ?
C8 C11 H11 107.1 . . ?
C12 C11 H11 107.1 . . ?
N4 C12 C18 110.8(4) . . ?
N4 C12 C11 107.1(4) . . ?
C18 C12 C11 114.3(4) . . ?
N4 C12 H12 108.1 . . ?
C18 C12 H12 108.1 . . ?
C11 C12 H12 108.1 . . ?
C25 C13 C9 121.4(5) . . ?
C25 C13 H13 119.3 . . ?
C9 C13 H13 119.3 . . ?
N6 C14 C19 124.1(5) . . ?
N6 C14 H14 117.9 . . ?
C19 C14 H14 117.9 . . ?
C21 C15 C18 120.5(5) . . ?
C21 C15 H15 119.8 . . ?
C18 C15 H15 119.8 . . ?
C24 C16 C25 121.4(5) . . ?
C24 C16 Br1 119.7(5) . . ?
C25 C16 Br1 118.9(4) . . ?
C21 C17 C23 119.5(6) . . ?
C21 C17 H17 120.3 . . ?
C23 C17 H17 120.3 . . ?
C7 C18 C15 118.1(5) . . ?
C7 C18 C12 121.2(5) . . ?
C15 C18 C12 120.8(4) . . ?
C20 C19 C14 118.8(5) . . ?
C20 C19 H19 120.6 . . ?
C14 C19 H19 120.6 . . ?
C19 C20 C10 117.9(5) . . ?
C19 C20 H20 121.0 . . ?
C10 C20 H20 121.0 . . ?
C17 C21 C15 120.5(5) . . ?
C17 C21 H21 119.7 . . ?
C15 C21 H21 119.7 . . ?
C24 C22 C9 121.4(5) . . ?
C24 C22 H22 119.3 . . ?
C9 C22 H22 119.3 . . ?
C7 C23 C17 120.2(5) . . ?
C7 C23 H23 119.9 . . ?
C17 C23 H23 119.9 . . ?
C16 C24 C22 118.6(6) . . ?
C16 C24 H24 120.7 . . ?
C22 C24 H24 120.7 . . ?
C13 C25 C16 119.0(5) . . ?
C13 C25 H25 120.5 . . ?
C16 C25 H25 120.5 . . ?
O3 C26 C29 110.7(5) . . ?
O3 C26 C27 111.4(5) . . ?
C29 C26 C27 111.9(6) . . ?
O3 C26 C28 101.2(4) . . ?
C29 C26 C28 111.4(6) . . ?
C27 C26 C28 109.7(6) . . ?
C26 C27 H27A 109.5 . . ?
C26 C27 H27B 109.5 . . ?
H27A C27 H27B 109.5 . . ?
C26 C27 H27C 109.5 . . ?
H27A C27 H27C 109.5 . . ?
H27B C27 H27C 109.5 . . ?
C26 C28 H28A 109.5 . . ?
C26 C28 H28B 109.5 . . ?
H28A C28 H28B 109.5 . . ?
C26 C28 H28C 109.5 . . ?
H28A C28 H28C 109.5 . . ?
H28B C28 H28C 109.5 . . ?
C26 C29 H29A 109.5 . . ?
C26 C29 H29B 109.5 . . ?
H29A C29 H29B 109.5 . . ?
C26 C29 H29C 109.5 . . ?
H29A C29 H29C 109.5 . . ?
H29B C29 H29C 109.5 . . ?
O2 C30 O3 126.2(4) . . ?
O2 C30 N4 124.6(5) . . ?
O3 C30 N4 109.3(4) . . ?
C35 C31 C5 104.6(18) . . ?
C35 C31 H31A 110.8 . . ?
C5 C31 H31A 110.8 . . ?
C35 C31 H31B 110.8 . . ?
C5 C31 H31B 110.8 . . ?
H31A C31 H31B 108.9 . . ?
C35 C34 O33 107.1(16) . . ?
C35 C34 H34A 110.3 . . ?
O33 C34 H34A 110.3 . . ?
C35 C34 H34B 110.3 . . ?
O33 C34 H34B 110.3 . . ?
H34A C34 H34B 108.6 . . ?
C34 C35 C31 113.6(19) . . ?
C34 C35 H35A 108.8 . . ?
C31 C35 H35A 108.8 . . ?
C34 C35 H35B 108.8 . . ?
C31 C35 H35B 108.8 . . ?
H35A C35 H35B 107.7 . . ?

loop_
_geom_torsion_atom_site_label_1
_geom_torsion_atom_site_label_2
_geom_torsion_atom_site_label_3
_geom_torsion_atom_site_label_4
_geom_torsion
_geom_torsion_site_symmetry_1
_geom_torsion_site_symmetry_2
_geom_torsion_site_symmetry_3
_geom_torsion_site_symmetry_4
_geom_torsion_publ_flag
C34 O33 C5 C31 -10(3) . . . . ?
C14 N6 C8 C10 -1.5(8) . . . . ?
C14 N6 C8 C11 173.9(5) . . . . ?
N6 C8 C10 C20 0.7(8) . . . . ?
C11 C8 C10 C20 -174.3(5) . . . . ?
C13 C9 C11 C8 -61.3(6) . . . . ?
C22 C9 C11 C8 119.6(5) . . . . ?
C13 C9 C11 C12 67.1(6) . . . . ?
C22 C9 C11 C12 -112.0(5) . . . . ?
N6 C8 C11 C9 -76.9(5) . . . . ?
C10 C8 C11 C9 98.4(6) . . . . ?
N6 C8 C11 C12 158.0(4) . . . . ?
C10 C8 C11 C12 -26.7(7) . . . . ?
C30 N4 C12 C18 101.4(5) . . . . ?
C30 N4 C12 C11 -133.3(5) . . . . ?
C9 C11 C12 N4 56.9(5) . . . . ?
C8 C11 C12 N4 -178.7(4) . . . . ?
C9 C11 C12 C18 -179.8(4) . . . . ?
C8 C11 C12 C18 -55.5(6) . . . . ?
C22 C9 C13 C25 -0.4(8) . . . . ?
C11 C9 C13 C25 -179.6(5) . . . . ?
C8 N6 C14 C19 0.5(9) . . . . ?
C23 C7 C18 C15 -1.9(7) . . . . ?
C23 C7 C18 C12 175.9(5) . . . . ?
C21 C15 C18 C7 2.2(7) . . . . ?
C21 C15 C18 C12 -175.7(5) . . . . ?
N4 C12 C18 C7 -120.7(5) . . . . ?
C11 C12 C18 C7 118.1(5) . . . . ?
N4 C12 C18 C15 57.1(6) . . . . ?
C11 C12 C18 C15 -64.1(6) . . . . ?
N6 C14 C19 C20 1.5(9) . . . . ?
C14 C19 C20 C10 -2.3(8) . . . . ?
C8 C10 C20 C19 1.3(8) . . . . ?
C23 C17 C21 C15 0.6(8) . . . . ?
C18 C15 C21 C17 -1.6(8) . . . . ?
C13 C9 C22 C24 0.7(9) . . . . ?
C11 C9 C22 C24 179.9(6) . . . . ?
C18 C7 C23 C17 1.0(8) . . . . ?
C21 C17 C23 C7 -0.3(8) . . . . ?
C25 C16 C24 C22 -1.7(11) . . . . ?
Br1 C16 C24 C22 178.9(5) . . . . ?
C9 C22 C24 C16 0.3(10) . . . . ?
C9 C13 C25 C16 -0.9(9) . . . . ?
C24 C16 C25 C13 2.0(11) . . . . ?
Br1 C16 C25 C13 -178.6(5) . . . . ?
C30 O3 C26 C29 -66.0(7) . . . . ?
C30 O3 C26 C27 59.2(7) . . . . ?
C30 O3 C26 C28 175.8(5) . . . . ?
C26 O3 C30 O2 3.7(8) . . . . ?
C26 O3 C30 N4 -177.1(5) . . . . ?
C12 N4 C30 O2 -3.8(8) . . . . ?
C12 N4 C30 O3 177.1(4) . . . . ?
O33 C5 C31 C35 11(3) . . . . ?
C5 O33 C34 C35 5(3) . . . . ?
O33 C34 C35 C31 2(4) . . . . ?
C5 C31 C35 C34 -8(4) . . . . ?

#==============================================================================

#==============================================================================
# Additional structures and associated data_? identifiers
# should be added at this point if there is more than one 
# structure analysis in the CIF.

_shelxl_version_number           2013-4

_shelx_res_file                  
;
TITL 01
CELL  0.71075 5.47380 16.81000 14.18300 90.00000 95.62700 90.00000
ZERR  2 0.00090 0.00300 0.00200 0.00000 0.00700 0.00000
LATT -1
SYMM    -X, .50+Y,    -Z
SFAC C H BR N O
UNIT 48 50 2 4 4
L.S. 30
FMAP 2
PLAN 36
WPDB -2
HTAB
BOND $H
CONF
LIST 4
TEMP -123.0
ACTA
SIZE 0.400 0.150 0.020
WGHT    0.062400    0.147100
FVAR       1.69788
BR1   3    0.226834    0.741179    0.573360    11.00000    0.10583    0.13066 =
         0.01920    0.00135   -0.00663   -0.05133
O2    5    0.473153    0.587318    0.140675    11.00000    0.02085    0.02098 =
         0.03474    0.00626    0.00029    0.00085
O3    5    0.212193    0.496803    0.196545    11.00000    0.02302    0.01649 =
         0.04078    0.01468    0.00005    0.00124
O33   5    0.092262    0.492835    0.665267    11.00000    0.41185    0.28385 =
         0.17138    0.03018    0.00629    0.18831
N4    4    0.059668    0.606901    0.131566    11.00000    0.01819    0.01642 =
         0.02544    0.00072    0.00108   -0.00201
AFIX  43
H4    2   -0.081363    0.585061    0.141899    11.00000   -1.20000
AFIX   0
N6    4   -0.359587    0.857589    0.134067    11.00000    0.02331    0.02257 =
         0.03528    0.00093    0.00565    0.00176
C5    1   -0.030608    0.519069    0.581977    11.00000    0.13219    0.20892 =
         0.11196   -0.01216   -0.02690    0.07977
AFIX  23
H5A   2   -0.067832    0.576495    0.586525    11.00000   -1.20000
H5B   2   -0.187287    0.489839    0.568928    11.00000   -1.20000
AFIX   0
C7    1    0.145655    0.709867   -0.080239    11.00000    0.02918    0.02219 =
         0.02536    0.00351    0.00919   -0.00026
AFIX  43
H7    2    0.294743    0.735115   -0.056928    11.00000   -1.20000
AFIX   0
C8    1   -0.151983    0.824021    0.109701    11.00000    0.01828    0.01681 =
         0.02218   -0.00374    0.00123   -0.00191
C9    1   -0.031112    0.738702    0.249376    11.00000    0.02482    0.02098 =
         0.02045    0.00080    0.00299    0.00379
C10   1    0.018311    0.865968    0.064616    11.00000    0.02214    0.01631 =
         0.02992    0.00129    0.00358    0.00527
AFIX  43
H10   2    0.162382    0.840268    0.047781    11.00000   -1.20000
AFIX   0
C11   1   -0.116983    0.738204    0.143893    11.00000    0.01527    0.01787 =
         0.02283    0.00132    0.00491   -0.00204
AFIX  13
H11   2   -0.282237    0.712316    0.136532    11.00000   -1.20000
AFIX   0
C12   1    0.056820    0.685968    0.089466    11.00000    0.02042    0.01497 =
         0.02143    0.00434    0.00259   -0.00141
AFIX  13
H12   2    0.226169    0.708604    0.100428    11.00000   -1.20000
AFIX   0
C13   1    0.188806    0.774544    0.283853    11.00000    0.02443    0.03141 =
         0.02233    0.00285    0.00325   -0.00305
AFIX  43
H13   2    0.286845    0.799538    0.240754    11.00000   -1.20000
AFIX   0
C14   1   -0.392080    0.934849    0.114552    11.00000    0.02886    0.02078 =
         0.04186    0.00112    0.00585    0.00562
AFIX  43
H14   2   -0.537376    0.959509    0.131814    11.00000   -1.20000
AFIX   0
C15   1   -0.233990    0.647123   -0.052690    11.00000    0.02506    0.02110 =
         0.02501    0.00279    0.00428   -0.00033
AFIX  43
H15   2   -0.347454    0.629223   -0.010753    11.00000   -1.20000
AFIX   0
C16   1    0.121274    0.738897    0.441864    11.00000    0.05365    0.04813 =
         0.01946   -0.00466   -0.00248   -0.01257
C17   1   -0.128960    0.666105   -0.212186    11.00000    0.04096    0.03744 =
         0.02286   -0.00015    0.00119    0.00584
AFIX  43
H17   2   -0.168245    0.660655   -0.278612    11.00000   -1.20000
AFIX   0
C18   1   -0.012591    0.681788   -0.016186    11.00000    0.02050    0.01093 =
         0.02453    0.00002    0.00275    0.00396
C19   1   -0.228708    0.980836    0.071125    11.00000    0.03166    0.01557 =
         0.03871    0.00250   -0.00225    0.00130
AFIX  43
H19   2   -0.259324    1.035865    0.060249    11.00000   -1.20000
AFIX   0
C20   1   -0.020716    0.945963    0.043745    11.00000    0.02689    0.02257 =
         0.03188    0.00100    0.00595   -0.00415
AFIX  43
H20   2    0.093268    0.975580    0.011484    11.00000   -1.20000
AFIX   0
C21   1   -0.289365    0.638647   -0.149991    11.00000    0.03334    0.02349 =
         0.03030   -0.00499   -0.00009   -0.00110
AFIX  43
H21   2   -0.438572    0.613798   -0.173939    11.00000   -1.20000
AFIX   0
C22   1   -0.170848    0.701935    0.314153    11.00000    0.02600    0.03233 =
         0.02695   -0.00103    0.00295   -0.00611
AFIX  43
H22   2   -0.320602    0.676607    0.291840    11.00000   -1.20000
AFIX   0
C23   1    0.089311    0.701593   -0.176830    11.00000    0.04454    0.02310 =
         0.02809    0.00247    0.01016    0.00161
AFIX  43
H23   2    0.200687    0.720312   -0.219138    11.00000   -1.20000
AFIX   0
C24   1   -0.095399    0.701625    0.410584    11.00000    0.05080    0.05848 =
         0.02578    0.00312    0.00807   -0.01485
AFIX  43
H24   2   -0.191462    0.676197    0.454033    11.00000   -1.20000
AFIX   0
C25   1    0.267275    0.774570    0.378937    11.00000    0.03793    0.04771 =
         0.02581   -0.00293    0.00282   -0.01374
AFIX  43
H25   2    0.419030    0.798605    0.401347    11.00000   -1.20000
AFIX   0
C26   1    0.405755    0.441079    0.234074    11.00000    0.03061    0.02064 =
         0.04745    0.01254   -0.00795    0.00061
C27   1    0.581291    0.480012    0.309852    11.00000    0.03423    0.03737 =
         0.04747    0.01039   -0.00972   -0.00370
AFIX  33
H27A  2    0.681361    0.439018    0.344242    11.00000   -1.20000
H27B  2    0.487403    0.509021    0.354173    11.00000   -1.20000
H27C  2    0.688439    0.517131    0.280066    11.00000   -1.20000
AFIX   0
C28   1    0.255333    0.378024    0.278716    11.00000    0.03241    0.02803 =
         0.09708    0.03477   -0.01307   -0.00660
AFIX  33
H28A  2    0.355120    0.330056    0.291050    11.00000   -1.20000
H28B  2    0.110076    0.365111    0.235436    11.00000   -1.20000
H28C  2    0.203697    0.398200    0.338481    11.00000   -1.20000
AFIX   0
C29   1    0.537818    0.407091    0.155224    11.00000    0.04696    0.03493 =
         0.06318   -0.00156   -0.00873    0.01971
AFIX  33
H29A  2    0.612163    0.450355    0.121572    11.00000   -1.20000
H29B  2    0.420951    0.378133    0.111032    11.00000   -1.20000
H29C  2    0.666466    0.370621    0.181645    11.00000   -1.20000
AFIX   0
C30   1    0.268240    0.565319    0.155600    11.00000    0.01992    0.01458 =
         0.01967   -0.00262   -0.00069   -0.00437
C31   1    0.123575    0.505401    0.507267    11.00000    0.31036    0.29977 =
         0.11371   -0.00338    0.02679    0.19808
AFIX  23
H31A  2    0.031443    0.478091    0.453062    11.00000   -1.20000
H31B  2    0.188978    0.556192    0.484892    11.00000   -1.20000
AFIX   0
C34   1    0.302740    0.450403    0.638175    11.00000    0.30670    0.25875 =
         0.09276    0.02104    0.02971    0.20226
AFIX  23
H34A  2    0.455169    0.472169    0.671858    11.00000   -1.20000
H34B  2    0.290923    0.393312    0.654252    11.00000   -1.20000
AFIX   0
C35   1    0.305026    0.459339    0.546482    11.00000    0.25774    0.35461 =
         0.09737    0.08833    0.06678    0.17491
AFIX  23
H35A  2    0.292498    0.406316    0.516011    11.00000   -1.20000
H35B  2    0.464176    0.482887    0.533612    11.00000   -1.20000
AFIX   0
HKLF 4

REM  01
REM R1 =  0.0596 for    4109 Fo > 4sig(Fo)  and  0.0891 for all    5645 data
REM    307 parameters refined using      1 restraints

END

WGHT      0.0624      0.1471

REM Instructions for potential hydrogen bonds
EQIV $1 x-1, y, z
HTAB N4 O2_$1
HTAB C11 O2_$1
HTAB C27 O2
HTAB C29 O2

REM Highest difference peak  0.457,  deepest hole -0.647,  1-sigma level  0.064
Q1    1   0.2626  0.6960  0.5458  11.00000  0.05    0.38
Q2    1   0.7606  0.3764  0.3051  11.00000  0.05    0.26
Q3    1   0.0045  0.4668  0.5625  11.00000  0.05    0.26
Q4    1   0.2874  0.5529  0.6893  11.00000  0.05    0.26
Q5    1   0.3393  0.5367  0.6007  11.00000  0.05    0.26
Q6    1   0.4746  0.4599  0.2791  11.00000  0.05    0.25
Q7    1  -0.3318  0.4877  0.6314  11.00000  0.05    0.24
Q8    1   0.2663  0.4323  0.6447  11.00000  0.05    0.24
Q9    1  -0.1088  0.4225  0.5547  11.00000  0.05    0.23
Q10   1   0.6591  0.3879  0.4400  11.00000  0.05    0.23
Q11   1   0.3033  0.8336  0.3814  11.00000  0.05    0.22
Q12   1   0.4755  0.6601  0.5571  11.00000  0.05    0.22
Q13   1   0.4688  0.3410  0.3223  11.00000  0.05    0.22
Q14   1   0.6566  0.4451  0.3909  11.00000  0.05    0.21
Q15   1  -0.0869  0.5277  0.4216  11.00000  0.05    0.21
Q16   1  -0.3033  0.7182 -0.2996  11.00000  0.05    0.21
Q17   1   0.6549  0.5753  0.1397  11.00000  0.05    0.21
Q18   1   0.5819  0.4494  0.6437  11.00000  0.05    0.21
Q19   1  -0.0915  0.7529 -0.3046  11.00000  0.05    0.21
Q20   1  -0.2622  0.7338 -0.0632  11.00000  0.05    0.21
Q21   1   0.0993  0.6063 -0.0149  11.00000  0.05    0.21
Q22   1   0.4655  0.4745  0.6001  11.00000  0.05    0.20
Q23   1   0.3200  0.6398  0.5614  11.00000  0.05    0.20
Q24   1   0.4223  0.5792  0.5809  11.00000  0.05    0.20
Q25   1  -0.3410  0.5425  0.4797  11.00000  0.05    0.20
Q26   1  -0.2080  0.7615  0.3365  11.00000  0.05    0.20
Q27   1  -0.1614  0.5199 -0.2077  11.00000  0.05    0.20
Q28   1  -0.2926  0.6072  0.2809  11.00000  0.05    0.20
Q29   1  -0.2985  0.8929  0.1588  11.00000  0.05    0.20
Q30   1  -0.0939  0.7252  0.3641  11.00000  0.05    0.19
Q31   1   0.1235  0.6610  0.2601  11.00000  0.05    0.19
Q32   1   0.3524  0.5370  0.5484  11.00000  0.05    0.19
Q33   1   0.4369  0.6076  0.5059  11.00000  0.05    0.19
Q34   1   0.3169  0.3931  0.0230  11.00000  0.05    0.19
Q35   1  -0.2242  0.4695  0.5807  11.00000  0.05    0.19
Q36   1  -0.4038  0.6480 -0.3279  11.00000  0.05    0.19
;

_shelx_res_checksum              42384

_shelx_hkl_file                  
;
   0   0   3 8185.94  236.20
   0   0  -3 8533.78  248.30
   0   0   415473.20  543.70
   0   0  -416120.69  581.37
   0   0   5  262.09   25.29
   0   0  -5  337.40   33.78
   0   0   6 5588.49  238.84
   0   0   715605.81  751.64
   0   0  -715343.29  792.94
   0   0   8 4891.48  237.36
   0   0   8 4583.38  155.76
   0   0  -8 4593.59  254.56
   0   0   9  759.09   74.48
   0   0   9  695.69   38.53
   0   0  -9  689.44   89.02
   0   0 -10  849.91   95.84
   0   0  11 1861.50   90.77
   0   0  11 2092.51  165.69
   0   0 -11 2162.57  183.05
   0   0  12  925.56   99.73
   0   0 -12  812.87  115.69
   0   0  13  999.66  128.51
   0   0 -13 1143.06  165.19
   0   0  14 3743.25  333.04
   0   0  15  813.03  126.71
   0   0  16  584.03  107.57
   0   0  17  124.51   58.73
   0   0  18  221.60   73.21
   0   1   2 5133.83  128.48
   0   1  -2 5019.58  116.85
   0   1  -2 5311.48  117.77
   0   1   315147.15  505.74
   0   1  -315424.80  460.17
   0   1   412156.23  416.08
   0  -1   410971.61  343.98
   0  -1   411002.57  368.92
   0  -1  -411488.98  399.09
   0   1  -512326.59  527.15
   0  -1   513138.65  478.09
   0  -1   513375.14  435.52
   0   1   6 3484.06   86.95
   0   1   6 3602.46  158.48
   0   1  -6 3496.84  169.38
   0  -1   6 3276.68  140.16
   0   1   7 1888.13  108.88
   0   1  -7 1982.47  114.72
   0  -1   7 1960.47  106.07
   0   1   8 1087.49   38.50
   0   1   8 1037.72   73.45
   0   1  -8 1072.75   93.61
   0  -1   8  815.36   49.95
   0  -1   8  864.84   72.03
   0  -1  -8  912.08   80.89
   0   1   9 5739.79  336.24
   0   1  -9 5545.22  353.47
   0  -1   9 5526.01  298.63
   0  -1  -9 5297.97  342.07
   0   1  10 2119.46   81.88
   0   1  10 2272.62  176.12
   0   1 -10 2256.05  190.04
   0  -1  10 2221.84  154.04
   0  -1 -10 2083.35  186.29
   0   1  11 3105.85  238.69
   0   1  11 2773.51  116.43
   0   1 -11 2925.84  254.44
   0  -1  11 3131.45  222.49
   0  -1 -11 3107.92  271.82
   0   1  12 2142.46  199.96
   0   1 -12 2204.03  198.41
   0  -1 -12 2279.05  216.83
   0  -1  12 2051.04  114.80
   0   1 -13   85.82   52.15
   0   1  13   21.06   42.18
   0  -1  13   79.88   22.02
   0  -1 -13   67.94   52.88
   0  -1  13   57.48   41.65
   0  -1  14   13.82   43.90
   0  -1 -14  121.68   65.15
   0   1  15 1011.38  147.58
   0   1 -15  954.43  181.33
   0  -1  15  950.04  128.48
   0   1  16 1040.79  167.92
   0   1  17  777.10  141.02
   0  -1  17  726.14  128.98
   0   1  18  414.99  108.82
   0  -1  18  344.08   99.39
   0   2   2 2664.85   85.45
   0   2  -2 2767.84   75.09
   0  -2   2 3009.59   82.08
   0  -2  -2 3141.31   78.41
   0   2   3 1800.35   76.50
   0   2  -3 2020.44   66.10
   0  -2   3 2008.76   75.79
   0  -2  -3 2148.88   65.39
   0   2   4  528.02   45.46
   0   2  -4  513.27   33.42
   0  -2   4  639.86   28.84
   0  -2  -4  700.76   35.70
   0  -2   4  628.28   37.12
   0   2   5 4728.48  199.54
   0   2  -5 4775.67  190.10
   0  -2   5 5355.48  181.26
   0  -2  -5 5317.39  194.04
   0   2   616134.73  768.00
   0   2  -615202.07  687.16
   0  -2   617610.98  662.16
   0  -2   615285.51  628.01
   0  -2  -616145.11  770.63
   0   2   710880.35  558.89
   0   2  -710914.05  540.48
   0  -2   711526.95  480.96
   0  -2   710847.91  453.20
   0   2   8 2671.98  173.88
   0  -2   8 2804.18  126.08
   0  -2   8 2863.81  146.26
   0   2   9 1001.65   35.15
   0   2  -9 1056.66   98.32
   0  -2   9 1033.96   62.89
   0  -2   9 1020.27   78.46
   0  -2  -9 1066.92   92.07
   0   2  10    5.01    9.59
   0   2 -10   24.04   29.54
   0  -2  10   57.90   25.62
   0  -2  10  -21.77   17.50
   0  -2 -10   75.87   36.32
   0   2 -11  159.09   60.59
   0   2  11  142.29   50.91
   0  -2  11  188.84   37.94
   0  -2 -11  288.44   50.71
   0  -2  11  150.96   29.62
   0   2  12 2143.85  208.42
   0   2 -12 1853.45  214.67
   0  -2  12 2126.05  165.66
   0  -2  12 2126.17  124.84
   0  -2 -12 2032.55  194.08
   0   2  13 1619.13  173.10
   0  -2  13 1196.00  126.05
   0  -2  13 1274.83   93.82
   0  -2 -13 1356.22  154.48
   0   2 -14 1460.46  202.87
   0  -2  14 1446.62  101.02
   0  -2 -14 1813.29  196.80
   0  -2  14 1702.69  156.34
   0  -2  15 1102.52  131.16
   0  -2 -15  969.24  158.51
   0   2  16  451.05   99.04
   0  -2  16  246.08   77.21
   0   2  17  195.03   81.43
   0   2  18  248.22   86.52
   0  -2  18  233.82   81.24
   0   3   0   -4.17    4.44
   0  -3   0    1.44    9.31
   0  -3   0   12.80    7.51
   0  -3   0   15.71    5.16
   0  -3   1 2224.84   67.31
   0  -3  -1 2168.03   46.16
   0  -3  -1 2217.76   60.90
   0   3   210509.61  285.95
   0   3   2 9527.06  173.97
   0  -3   2 8239.98  293.64
   0  -3  -2 9257.51  164.91
   0  -3  -2 8980.57  259.74
   0   3   327789.58 1096.60
   0   3  -327516.24  954.50
   0  -3  -327127.44 1003.47
   0   3  -4 5617.36  194.35
   0  -3  -4 6551.79  230.53
   0  -3   4 5760.29  218.20
   0   3   5  633.21   48.20
   0   3  -5  577.81   36.66
   0  -3   5  523.97   35.15
   0  -3  -5  402.17   38.25
   0  -3   5  471.90   25.09
   0   3  -6 1918.09   88.66
   0  -3   6 1474.60   83.92
   0  -3   6 1471.29   68.76
   0  -3  -6 1484.63   81.48
   0   3   7  521.68   52.06
   0   3  -7  446.70   46.49
   0  -3   7  554.16   43.21
   0  -3   7  478.01   39.96
   0  -3  -7  433.25   48.61
   0   3  -8  722.00   72.93
   0  -3   8  817.34   56.02
   0  -3   8  890.74   58.57
   0  -3  -8  843.47   74.77
   0   3   9 1271.43  103.99
   0   3  -9 1140.68  103.20
   0  -3   9 1217.94   82.33
   0  -3   9 1221.19   78.97
   0  -3  -9 1245.81   93.38
   0   3  10 3533.27  234.73
   0   3 -10 3352.37  226.55
   0  -3  10 3310.12  191.63
   0  -3  10 3022.79  162.49
   0  -3 -10 3179.19  220.43
   0   3 -11 2440.10  192.34
   0   3  11 2725.86  213.65
   0  -3  11 1920.77  132.82
   0  -3 -11 2225.55  198.29
   0   3 -12  995.79  113.02
   0   3  12  822.32  136.51
   0  -3  12  898.45   78.93
   0  -3 -12  835.88  113.46
   0  -3  12  866.08   87.66
   0   3  13  689.86  111.41
   0  -3  13  531.78   73.05
   0  -3  13  502.10   59.98
   0  -3 -13  543.78  103.39
   0   3  14  388.06  104.47
   0  -3  14  378.07   67.65
   0  -3 -14  372.26   94.03
   0   3  15  673.31  117.86
   0  -3  15  559.63   86.64
   0  -3 -15  469.00  104.70
   0   3  16  773.06  136.93
   0  -3  16  594.70  101.85
   0  -3 -16  622.91  130.87
   0   3  17 1031.77  173.38
   0  -3  17  849.52  130.81
   0  -4   052740.67 1929.52
   0  -4   052232.85 1829.34
   0   4   137229.53 1187.11
   0   4  -137366.87 1267.57
   0  -4   137511.70 1410.03
   0   4   2 2830.58  105.31
   0   4  -2 2806.14   99.01
   0  -4   2 3119.65  122.61
   0  -4  -2 2940.01   92.15
   0   4  -3 2053.74   74.12
   0  -4  -3 1840.35   35.51
   0  -4   3 1634.82   80.21
   0  -4  -3 1755.11   73.53
   0   4   4 1041.84   66.90
   0   4  -4 1092.07   56.26
   0   4   4 1066.05   17.04
   0  -4   4  922.96   25.95
   0  -4  -4  979.31   50.92
   0  -4   4  862.34   55.11
   0   4   5 5110.95  268.17
   0   4  -5 5298.90  223.45
   0  -4   5 5303.99  239.90
   0  -4   5 5539.90  146.69
   0  -4  -5 5594.58  234.03
   0   4   6 7647.81  379.06
   0   4  -6 7984.48  353.02
   0   4   7 1876.49   97.29
   0   4  -7 1818.55   92.43
   0  -4   7 1204.05   89.41
   0  -4   7 1211.99   61.55
   0  -4  -7 1229.28  101.12
   0   4  -8 7844.51  401.42
   0  -4   8 6117.46  359.35
   0  -4  -8 8127.66  403.83
   0  -4   8 8574.36  326.04
   0   4   9 1573.46  128.51
   0   4  -9 1540.81  128.73
   0  -4   9 1534.71   90.86
   0  -4   9 1879.64  110.51
   0  -4  -9 1475.16  126.87
   0   4 -10  242.94   52.61
   0  -4  10  261.16   36.98
   0  -4  10  189.62   34.85
   0  -4 -10  178.65   47.50
   0   4  11   53.70   40.14
   0   4 -11   33.77   38.90
   0  -4  11   39.80   27.11
   0  -4 -11   73.13   39.18
   0   4  12 2184.61  243.45
   0   4 -12 2100.08  225.57
   0  -4  12 2223.06  155.94
   0  -4  12 2174.03  152.31
   0  -4 -12 2068.04  182.91
   0   4  13 1612.27  187.87
   0   4 -13 1573.46  197.60
   0  -4  13 1351.73  130.30
   0  -4  13 1386.48  119.65
   0  -4 -13 1417.18  167.13
   0   4  14  877.85  136.54
   0  -4  14  609.69   68.68
   0  -4  14  577.67   82.88
   0  -4 -14  693.13  127.73
   0   4  15 1543.56  209.35
   0  -4  15 1233.01  131.48
   0  -4  15 1148.87  107.63
   0  -4 -15 1448.60  209.12
   0   4  16  452.20  112.37
   0  -4  16  339.73   68.24
   0  -4 -16  467.27  125.14
   0   4  17   47.69   68.71
   0   4  18  282.92  103.41
   0  -5   0  -17.83   13.67
   0  -5   0   11.94   11.00
   0   5  -1 4594.39  150.15
   0  -5   1 5269.76  184.65
   0  -5   1 5089.94   89.46
   0  -5  -1 4907.27  152.71
   0  -5  -1 5190.13  146.42
   0   5  -2 4650.60  143.73
   0   5   2 4741.94  148.36
   0  -5   2 3883.90  172.56
   0  -5  -2 3965.29  107.76
   0  -5  -2 3877.49  147.47
   0   5   3 5241.73  218.03
   0   5  -3 5593.31  201.06
   0  -5   3 5959.12  256.95
   0  -5  -3 5896.14  129.17
   0   5  -4 3315.01  135.90
   0   5   4 2998.78  145.60
   0  -5   4 3029.62  156.16
   0  -5  -4 3207.40  133.46
   0   5   5 1642.25  111.02
   0   5  -5 1871.08   92.87
   0  -5  -5 1505.00   84.23
   0  -5   5 1276.84   92.64
   0   5  -6  740.11   65.37
   0   5   6  798.98   77.23
   0  -5   6  908.14   69.66
   0  -5  -6  888.99   70.72
   0   5   7  605.04   69.86
   0   5  -7  630.23   60.11
   0  -5   7  586.15   60.59
   0  -5   7  512.49   28.94
   0  -5  -7  650.00   60.07
   0   5   8  544.57   80.98
   0   5  -8  535.36   70.64
   0  -5   8  843.79   74.78
   0  -5  -8  862.27   80.53
   0  -5   8  876.86   48.08
   0   5   9 5663.77  369.11
   0   5  -9 5391.34  303.61
   0  -5   9 5017.10  290.80
   0  -5   9 4607.30  216.42
   0  -5  -9 4764.41  333.59
   0   5 -10 2240.61  183.06
   0   5  10 2574.27  201.42
   0  -5  10 2006.93  140.95
   0  -5 -10 2188.57  190.93
   0   5  11 1197.18  161.12
   0   5 -11 1267.82  151.04
   0  -5  11 1320.42   93.62
   0  -5 -11 1293.06  125.12
   0   5 -12  666.33  115.64
   0   5  12  827.64  105.71
   0  -5  12  701.74   85.51
   0  -5 -12  708.57  102.74
   0  -5  12  629.76   70.40
   0   5 -13   92.79   71.22
   0  -5  13  184.49   42.94
   0  -5 -13  156.24   61.78
   0  -5  13  186.06   45.88
   0   5  14  213.18   59.01
   0   5 -14    9.05   58.44
   0  -5  14   81.71   36.04
   0  -5  14   17.93   35.18
   0  -5 -14  166.03   69.29
   0  -5  15  309.05   58.69
   0   5  16  876.93  170.64
   0  -5 -16  824.78  186.55
   0   5  17  968.45  183.87
   0  -5 -17  798.72  184.97
   0  -6   0 3527.37  126.84
   0  -6   0 4018.12  143.44
   0   6  -1 4979.27  161.47
   0  -6   1 5046.68  105.30
   0  -6  -1 4876.01  159.03
   0  -6  -1 4889.32  166.31
   0   6   2  443.69   32.80
   0   6  -2  419.06   37.31
   0  -6   2  513.12   41.45
   0  -6  -2  569.11   36.08
   0  -6  -2  558.47   26.07
   0   6   3 2823.67  131.83
   0   6  -3 3077.50  122.78
   0  -6   3 3028.33   41.99
   0  -6   3 2911.28  157.11
   0  -6  -3 3111.65  135.32
   0  -6  -3 3191.34   87.79
   0   6  -4 2408.28  118.03
   0  -6   4 1797.74  110.17
   0  -6  -4 1975.97  104.65
   0   6   5  865.12   65.79
   0   6  -5  854.72   56.85
   0  -6   5  717.14   73.69
   0  -6  -5  900.59   62.96
   0   6   6 2196.88  154.77
   0   6  -6 2463.41  131.82
   0  -6   6 2580.10  145.30
   0  -6  -6 2559.05  130.40
   0   6  -710373.08  550.98
   0   6   710156.38  575.53
   0  -6   710543.42  572.90
   0  -6  -710766.50  561.79
   0   6   8  980.27  114.07
   0   6  -8 1055.35   99.02
   0  -6   8 1508.50   61.47
   0  -6  -8 1721.59  123.01
   0   6   9  150.15   49.30
   0   6  -9  211.89   51.67
   0  -6   9  164.76   23.68
   0  -6   9  200.50   44.42
   0  -6  -9  230.86   41.07
   0   6  10 2136.22  181.35
   0   6 -10 2062.18  163.91
   0  -6  10 1853.45  134.00
   0   6  11  629.04   86.61
   0   6 -11  607.43   81.39
   0  -6 -11  444.88   78.74
   0  -6  11  463.26   48.21
   0   6  12 1878.09  228.31
   0   6 -12 1672.71  210.93
   0  -6  12 2073.00  168.78
   0  -6 -12 1872.34  210.03
   0   6  13  332.71  101.35
   0   6 -13  416.03   93.45
   0  -6  13  307.15   47.83
   0  -6  13  433.61   70.54
   0  -6 -13  354.12   92.31
   0   6  14 1192.42  190.11
   0   6 -14 1318.20  175.97
   0  -6  14  912.00   96.74
   0  -6  14 1215.90  129.05
   0  -6 -14 1024.81  162.87
   0   6  15  581.78  136.68
   0   6 -15  565.53  121.84
   0  -6 -15  463.44  115.33
   0   6  16  180.43   78.39
   0  -6 -16   87.40   86.14
   0   6  17   85.95   65.16
   0   6 -17  -10.07   72.90
   0  -6 -17  122.38   70.24
   0  -7   0  -13.43   16.19
   0   7  -1  463.58   29.51
   0   7   1  435.57   27.59
   0  -7   1  281.55   38.22
   0  -7  -1  328.77   35.08
   0  -7  -1  360.85   34.31
   0   7   2 5777.94  232.42
   0   7  -2 6053.65  254.54
   0  -7   2 6254.79  120.17
   0  -7  -2 6570.69  214.61
   0  -7   2 6705.96  297.75
   0  -7  -2 6379.90  250.81
   0   7  -3 7458.17  302.12
   0   7   3 7533.03  312.62
   0  -7   3 6043.85  325.38
   0  -7  -3 6736.87  216.02
   0  -7  -3 6386.13  289.84
   0   7   4  135.43   40.70
   0   7  -4  386.43   39.39
   0  -7   4  246.94    6.47
   0  -7   4  194.89   45.97
   0  -7  -4  339.09   17.76
   0   7   5 2164.88  147.93
   0   7  -5 2558.85  139.32
   0  -7   5 2270.85  139.08
   0  -7  -5 2357.32   58.90
   0  -7   5 2330.43   43.84
   0  -7  -5 2589.36  135.23
   0   7   6  542.87   67.52
   0   7  -6  615.17   61.43
   0   7   6  583.67   16.02
   0  -7   6  515.54   67.80
   0  -7  -6  499.28   57.98
   0   7   7  150.51   33.75
   0   7  -7   22.91   27.59
   0  -7   7  144.26   33.24
   0  -7   7   67.25   11.39
   0  -7  -7   55.77   29.01
   0   7  -8  173.15   32.51
   0  -7   8   63.49   14.74
   0  -7  -8   46.96   37.46
   0  -7   8   82.56   34.81
   0   7   9 3992.14  283.58
   0   7  -9 3674.98  254.71
   0  -7   9 3738.42  143.05
   0  -7   9 3919.81  259.05
   0  -7  -9 4168.55  291.98
   0   7  10  797.94   97.88
   0   7 -10  678.67   79.71
   0  -7 -10  410.07   78.44
   0  -7  10  375.46   69.28
   0   7  11 1669.93  158.55
   0   7 -11 1405.95  137.92
   0  -7  11  918.59  102.27
   0  -7  11  898.66   64.56
   0   7  12 2433.23  267.49
   0  -7  12 2696.37  213.84
   0  -7  12 1982.34  132.86
   0  -7 -12 2306.50  248.76
   0   7  13   67.69   47.93
   0   7 -13   60.41   45.21
   0  -7  13    3.67   25.17
   0  -7 -13   90.00   55.74
   0  -7  13   22.42   36.20
   0   7 -14  -18.54   52.97
   0   7  14   55.46   54.99
   0  -7  14   60.59   40.96
   0  -7 -14   31.70   50.86
   0   7  15  354.61   99.18
   0   7 -15  312.89   90.60
   0  -7 -15  250.79  105.67
   0   7  16 1198.12  210.77
   0   7 -16 1026.65  190.07
   0  -7 -16 1001.60  200.88
   0  -7  16  793.97  115.74
   0   7  17   80.52   91.71
   0   7 -17   97.09   81.07
   0  -7 -17  288.50   90.07
   0   8   0 9313.73  309.27
   0  -8   010364.93  408.83
   0   8   1 3908.30  145.74
   0   8  -1 3904.92  160.28
   0   8  -1 3975.12  106.30
   0  -8  -1 3532.25  174.55
   0   8   2  191.83   30.15
   0   8  -2  266.30   37.92
   0  -8   2  393.43   44.29
   0  -8  -2  408.93   32.31
   0   8  -3 1408.57   90.90
   0  -8   3 1498.55  112.36
   0  -8  -3 1356.99   77.48
   0  -8  -3 1466.29   62.87
   0   8  -4 1965.57  108.82
   0   8   4 1781.67  108.86
   0  -8   4 1942.69  147.26
   0  -8  -4 2338.09  125.11
   0   8   5  852.35   78.48
   0   8  -5 1097.05   72.12
   0  -8   5  718.71   86.62
   0  -8  -5  746.17   74.43
   0   8   6 1255.19  106.63
   0   8  -6 1326.45   86.20
   0  -8   6 1266.19  112.54
   0  -8   6 1181.79   25.53
   0  -8  -6 1284.36   83.32
   0   8   7 2580.59  197.85
   0   8  -7 2449.24  176.03
   0  -8   7 2489.79  179.01
   0  -8  -7 2726.99  184.31
   0   8  -8 1508.96  115.54
   0   8   8 1507.91  134.90
   0  -8   8 1513.78  120.89
   0  -8  -8 1513.98  116.79
   0   8  -9  274.14   67.12
   0  -8   9  316.69   65.18
   0  -8  -9  527.89   62.62
   0   8  10  754.28  107.68
   0   8 -10  634.22   96.96
   0  -8  10  565.26   38.30
   0  -8  10  464.35   79.75
   0  -8 -10  578.32   92.14
   0   8  11  381.10  106.18
   0   8 -11  478.78   79.85
   0  -8  11  456.28   67.17
   0   8  12  363.41  109.66
   0   8 -12  363.21   90.93
   0  -8  12  511.95   87.92
   0  -8 -12  393.03   97.71
   0   8  13  626.26  116.82
   0   8 -13  500.28  102.27
   0  -8 -13  445.57  103.37
   0   8  14 1536.45  210.51
   0   8 -14 1417.42  191.75
   0  -8 -14 1229.89  219.13
   0   8 -15   27.66   59.78
   0   8  15   25.04   64.84
   0  -8  15  -24.28   39.41
   0  -8 -15   83.08   60.91
   0   8  16  733.02  180.69
   0   8 -16  715.28  180.60
   0  -8 -16  859.76  171.71
   0   8  17  150.37  104.17
   0   8 -17  350.62   94.50
   0  -8 -17   79.56   89.68
   0  -9   0  -42.60   23.61
   0  -9   0   -3.09   21.25
   0   9   1 1716.21   78.76
   0   9  -1 1715.29   87.65
   0  -9   1 1543.35  103.47
   0  -9  -1 1811.09   99.82
   0  -9  -1 1667.72  105.18
   0   9   2 3279.33  153.98
   0   9  -2 3460.88  170.52
   0  -9   2 3431.33  182.01
   0  -9  -2 3589.54  148.87
   0  -9  -2 3536.91  180.93
   0   9  -3 1466.29   90.74
   0   9   3 1426.68   83.18
   0  -9   3 1139.41   89.58
   0  -9  -3 1240.05   66.16
   0  -9  -3 1273.78   88.01
   0   9  -4  805.22   62.19
   0   9   4  575.07   60.37
   0  -9   4  501.99   70.22
   0  -9  -4  528.44   32.92
   0  -9  -4  657.01   62.89
   0   9   5  307.83   56.59
   0   9  -5  325.59   61.18
   0  -9   5  377.27   64.72
   0  -9  -5  458.76   27.52
   0  -9  -5  579.97   58.06
   0   9   6 1075.44   88.89
   0   9  -6 1225.69  102.00
   0  -9  -6  933.67   35.14
   0  -9  -6  992.96   88.14
   0   9   7  233.06   56.95
   0   9  -7  290.80   44.20
   0  -9   7  186.35   52.49
   0  -9  -7  200.19   45.80
   0   9  -8  465.46   73.77
   0   9   8  539.35   81.70
   0  -9   8  392.92   76.55
   0  -9  -8  370.30   73.65
   0   9  -9 1329.35  126.26
   0   9   9 1290.14  136.53
   0  -9   9 1289.54  138.92
   0  -9  -9 1528.11  135.71
   0   9 -10 1704.80  139.87
   0  -9  10 1331.55  149.91
   0  -9 -10 1282.44  157.17
   0   9 -11  744.59  120.46
   0   9  11  870.44  151.84
   0  -9  11 1098.77  135.67
   0  -9 -11  943.55  115.17
   0   9  12   65.38   61.97
   0   9 -12   10.77   55.17
   0  -9 -12   79.88   45.88
   0  -9  12   56.83   53.34
   0   9 -13  -16.01   52.65
   0   9  13   56.47   53.49
   0  -9  13   27.38   44.04
   0  -9 -13   44.46   51.91
   0   9 -14  215.72   83.14
   0  -9 -14  148.56   74.01
   0  -9  14  245.96   67.51
   0   9  15  281.81  122.69
   0   9 -15  353.68   94.45
   0  -9  15  239.11   79.76
   0   9  16  599.49  145.77
   0  -9  16  418.67   94.47
   0  -9 -16  341.35  127.43
   0  10   0  442.83   27.73
   0 -10   0  346.52   49.94
   0 -10   0  360.88   51.37
   0  10  -1  860.34   73.56
   0  10   1  771.41   50.63
   0 -10   1  789.78   65.88
   0 -10  -1 1017.06   68.92
   0 -10  -1  864.84   67.66
   0  10  -2 1337.32   93.21
   0  10   2 1112.44   74.33
   0 -10   2 1033.77   95.55
   0 -10  -2 1088.84   77.36
   0  10  -3  733.09   68.99
   0  10   3  803.54   64.21
   0 -10   3  738.54   82.26
   0 -10  -3  845.65   53.19
   0 -10  -3  753.82   62.79
   0  10   4  241.42   48.93
   0  10  -4  317.52   45.00
   0 -10   4  338.69   59.62
   0 -10  -4  339.76   46.50
   0 -10  -4  347.17   28.11
   0  10   5  510.87   58.13
   0 -10   5  356.59   60.28
   0 -10  -5  410.20   30.45
   0 -10  -5  483.89   65.41
   0  10   6 2179.91  167.01
   0  10  -6 2319.42  172.58
   0 -10   6 1952.14  179.98
   0 -10  -6 2172.43  159.39
   0 -10  -6 1939.82   73.82
   0  10  -7  740.22   75.10
   0  10   7  752.47   94.76
   0 -10   7  606.33   96.30
   0 -10  -7  645.88   79.93
   0  10  -8  104.49   45.82
   0 -10  -8   80.41   42.62
   0 -10   8   71.83   48.32
   0  10   9  636.66  105.07
   0 -10   9  483.46   96.48
   0 -10  -9  628.97   80.99
   0  10 -10 1291.39  138.28
   0 -10  10 1345.02  170.42
   0 -10 -10 1393.13  140.85
   0  10 -11  555.28   90.96
   0  10  11  549.76  107.47
   0 -10  11  557.48  111.02
   0  10 -12   79.68   63.04
   0  10  12   55.89   77.70
   0 -10  12  175.93   60.16
   0 -10 -12  153.13   66.11
   0  10  13  480.61  118.28
   0 -10 -13  549.02  118.31
   0  10  14  323.59   92.84
   0  10 -14  193.50   74.03
   0 -10 -14  132.86   77.86
   0 -10  14  233.20   72.27
   0  10  15  343.76  124.29
   0 -10  15  264.60   85.73
   0 -10 -15  313.58   89.18
   0  10 -16   12.75   65.36
   0  10  16  131.34   80.44
   0 -10  16   48.79   54.13
   0  11   0   13.73   14.17
   0 -11   0   -1.14   25.82
   0  11   1 1449.04   84.11
   0  11  -1 1665.17  116.56
   0 -11   1 1764.74  131.81
   0 -11  -1 1844.08  109.24
   0 -11  -1 1693.89  114.20
   0  11   2 1884.29  110.44
   0  11  -2 1982.39  135.58
   0 -11  -2 1689.60  123.60
   0 -11  -2 1777.87  108.86
   0  11   3 2347.33  143.86
   0  11  -3 2472.66  146.13
   0 -11  -3 2697.35  155.37
   0  11   4  100.18   33.76
   0  11  -4  116.17   36.35
   0 -11   4  129.71   46.95
   0 -11  -4   99.13   37.12
   0 -11  -4  126.37   23.75
   0  11   5  801.50   82.28
   0 -11   5  731.08   94.11
   0 -11  -5  808.22   90.20
   0  11   6  246.30   55.04
   0  11  -6  147.86   61.33
   0 -11   6  277.12   64.50
   0 -11  -6  275.54   56.86
   0 -11  -6  225.17   23.05
   0  11  -7  208.48   59.68
   0 -11  -7  216.04   51.31
   0 -11   7  218.58   56.21
   0  11   8  347.96   78.14
   0  11  -8  255.89   64.08
   0 -11  -8  437.93   63.68
   0  11  -9  674.60  111.84
   0 -11   9  712.88  127.23
   0 -11  -9  734.11  106.95
   0  11  10  824.32  117.76
   0  11 -10  651.14  106.39
   0 -11  10  495.31  125.47
   0 -11 -10  497.29  102.00
   0  11  11  195.36   74.51
   0  11 -11  147.92   64.74
   0 -11  11  234.14   81.71
   0 -11 -11  209.13   59.10
   0  11 -12  272.93   83.76
   0 -11 -12  175.00   70.02
   0  11 -13  342.99  102.90
   0  11  13  618.45  127.36
   0 -11  13  432.31  106.94
   0  11  14  145.12   90.36
   0  11 -14  245.44   86.05
   0 -11  14  177.94   64.92
   0 -11 -14  134.43   89.44
   0  11 -15  221.94   98.07
   0 -11 -15  157.98   83.63
   0  12   0  434.68   34.07
   0  12   0  491.81   45.60
   0 -12   0  422.25   68.10
   0  12   1  332.33   35.37
   0  12  -1  326.52   50.67
   0 -12   1  395.18   60.11
   0 -12  -1  370.47   56.04
   0 -12  -1  478.34   54.26
   0  12  -2   23.38   27.09
   0 -12  -2  -47.10   28.61
   0 -12   2   72.65   36.15
   0  12   3  840.93   75.81
   0  12  -3  930.23   82.46
   0 -12   3  963.64  121.24
   0 -12  -3  913.08   92.79
   0 -12  -3  916.64   71.00
   0  12  -4   76.57   39.65
   0  12   4   39.71   33.49
   0 -12   4   76.03   39.99
   0 -12  -4   79.73   22.67
   0 -12  -4   87.98   31.85
   0  12   5  646.82   78.02
   0  12  -5  675.49   74.88
   0 -12  -5  756.04   80.67
   0 -12   5  498.40   86.08
   0 -12  -5  553.92   46.67
   0  12  -6   98.12   35.73
   0  12   6   37.36   37.22
   0 -12   6  -62.69   36.88
   0 -12  -6   11.43   33.82
   0  12   7  380.15   68.50
   0  12  -7  359.00   72.75
   0 -12   7  409.50   97.25
   0 -12  -7  377.73   74.93
   0  12   8  693.41  116.51
   0  12  -8  764.70  107.71
   0 -12   8  699.65  122.80
   0 -12  -8  846.63  110.43
   0  12  -9  537.05  102.99
   0 -12   9  617.61  124.19
   0  12 -10  127.15   58.57
   0  12  10  247.07   70.33
   0 -12  10  191.16   85.05
   0 -12 -10  217.75   60.84
   0  12  11  203.11   80.90
   0 -12  11   90.77   80.07
   0 -12 -11  162.47   67.54
   0  12 -12  377.53   80.60
   0  12  12  281.37  113.01
   0 -12  12  350.77  108.28
   0 -12 -12  275.49   92.75
   0  12 -13  272.39   89.14
   0  12  13  229.98   88.09
   0 -12  13  197.56   73.39
   0 -12 -13  111.90   82.50
   0  12  14  363.14  101.21
   0  12 -14  136.06   80.87
   0 -12 -14  106.86   86.53
   0 -12  15  121.78   63.12
   0 -12 -15  -10.85   58.42
   0  13   0   -2.06   30.80
   0 -13   0   39.51   27.85
   0  13  -1   26.76   33.13
   0 -13   1   10.38   39.83
   0 -13  -1   88.30   32.62
   0  13  -2 1321.82  123.84
   0 -13  -2 1233.90  105.42
   0 -13  -2 1148.31  101.49
   0  13   3  355.60   54.78
   0  13  -3  422.58   63.10
   0 -13   3  469.44   87.22
   0 -13  -3  433.00   52.39
   0  13   4  664.03   69.18
   0  13  -4  586.63   83.64
   0 -13  -4  466.78   50.38
   0 -13  -4  495.00   79.83
   0  13   5  141.02   43.86
   0  13  -5   48.00   49.11
   0 -13  -5  149.74   45.74
   0 -13   5  123.58   67.30
   0  13  -6  287.97   67.25
   0  13   6  183.94   55.87
   0 -13   6  237.36   81.68
   0 -13  -6  251.83   52.91
   0 -13  -6  170.69   27.63
   0  13   7  543.82   90.57
   0  13  -7  653.34   91.76
   0 -13  -7  735.12   99.28
   0 -13   7  629.10  135.28
   0  13   8  167.72   73.84
   0  13  -8  198.41   67.59
   0 -13  -8  261.08   62.55
   0  13   9  283.14   91.35
   0  13  -9  257.87   82.75
   0 -13   9  495.20  107.94
   0 -13  -9  287.69   83.80
   0  13 -10  372.20   83.78
   0 -13  10  264.56  106.27
   0 -13 -10  206.28   83.44
   0  13 -11  199.84   75.09
   0  13  11  258.00   85.34
   0 -13  11   -3.98   90.77
   0 -13 -11  187.11   64.18
   0  13  12   84.59   60.94
   0  13 -12   -0.42   54.00
   0 -13 -12   90.13   63.85
   0 -13  12  121.07   64.75
   0  13  13   82.19   79.61
   0  13 -13   78.59   65.08
   0 -13  13    6.50   61.20
   0 -13 -13  112.09   62.04
   0  13  14   43.94   70.62
   0  13 -14  -59.22   70.48
   0 -13 -14  114.14   64.85
   0 -13  14   91.84   69.02
   0  14   0  136.67   23.36
   0  14   0   71.57   47.55
   0 -14   0  218.15   47.72
   0  14  -1  205.82   22.18
   0  14   1  218.01   31.58
   0  14  -1  206.21   49.37
   0 -14   1  193.19   51.54
   0 -14  -1  197.16   48.79
   0  14   2  189.96   35.89
   0  14  -2  304.47   51.00
   0 -14  -2  181.26   46.53
   0  14  -3  173.50   51.12
   0 -14   3  295.58   74.99
   0 -14  -3  195.39   40.18
   0 -14  -3  221.32   55.01
   0  14   4  206.41   49.22
   0  14  -4  242.95   54.02
   0 -14  -4  219.78   61.32
   0 -14  -4  176.14   36.94
   0  14   5  101.92   32.23
   0  14  -5  138.73   40.28
   0 -14   5    0.21   53.84
   0 -14  -5  -41.51   43.48
   0 -14  -5   66.14   27.97
   0  14   6  387.30   66.34
   0 -14   6  393.00   95.49
   0  14  -7  498.25   81.58
   0  14   7  348.07   74.02
   0 -14   7  291.55   98.24
   0 -14  -7  311.82   82.07
   0  14  -8  291.27   76.79
   0  14   8  233.86   74.05
   0 -14   8  178.99   91.82
   0 -14  -8  195.16   62.42
   0  14  -9  404.53   97.60
   0  14   9  509.97  102.89
   0 -14   9  395.59  113.56
   0  14 -10  611.25  120.78
   0 -14  10  537.50  154.12
   0 -14 -10  536.59  117.64
   0  14 -11  276.32   84.29
   0 -14 -11  295.41   86.20
   0 -14  11  433.40  111.42
   0  14  12  248.72   84.99
   0  14 -12   77.82   73.30
   0 -14  12   77.91   86.65
   0 -14 -12  135.01   79.23
   0  14 -13   88.19   74.23
   0  14  13  168.39   81.83
   0 -14  13  212.61   72.45
   0 -14 -13   94.50   76.96
   0  14  14   39.21   98.77
   0  14 -14  392.91   90.01
   0 -14 -14   24.62   87.81
   0 -14  14   71.24   88.24
   0  15   0   43.21   31.80
   0 -15   0   -9.36   30.89
   0  15   1   21.60   18.87
   0  15  -1  -42.70   31.18
   0 -15  -1   64.62   29.85
   0 -15   1  -30.02   37.50
   0  15   2  985.06   79.76
   0  15  -2 1222.72  133.79
   0 -15  -2 1104.64  109.09
   0 -15   2 1086.33  121.91
   0  15  -3  229.97   67.16
   0  15   3  305.40   44.59
   0 -15   3  208.31   76.65
   0 -15  -3  207.62   42.11
   0 -15  -3  181.18   65.93
   0  15   4  173.28   46.32
   0  15  -4  162.84   51.22
   0 -15   4  195.02   76.18
   0 -15  -4  218.61   58.48
   0 -15  -4  134.48   41.60
   0  15  -5  198.13   61.85
   0 -15  -5  214.29   41.78
   0 -15   5  358.59   91.08
   0  15  -6  189.51   74.99
   0  15   6  164.57   61.70
   0 -15   6  277.30   89.51
   0 -15  -6  177.85   32.76
   0 -15  -6  236.31   67.23
   0  15   7   37.16   43.97
   0 -15   7   31.49   64.65
   0 -15  -7   -0.48   44.15
   0  15   8  226.80   75.31
   0  15  -8  209.91   73.34
   0 -15   8  200.29   95.37
   0 -15  -8  193.52   62.85
   0  15  -9  361.05  103.48
   0  15   9  388.09  107.77
   0 -15   9  472.37  127.07
   0 -15  -9  496.09   98.37
   0  15 -10  220.52   79.89
   0 -15  10  116.68   81.60
   0 -15 -10  213.36   77.55
   0  15 -11  228.82   79.06
   0 -15  11  120.99   96.66
   0 -15 -11  123.14   71.45
   0  15 -12   48.50   50.14
   0  15  12   63.16   71.57
   0 -15  12   23.59   60.41
   0 -15 -12   10.68   62.89
   0 -15  13  169.79   83.10
   0 -15 -13  142.66   85.09
   0  16   0  599.46   96.46
   0 -16   0  488.07   92.86
   0  16   1   54.67   34.79
   0  16  -1   28.63   40.88
   0 -16   1   55.52   40.78
   0 -16  -1   19.75   41.96
   0  16   2  -45.38   24.51
   0  16  -2   24.46   43.84
   0 -16  -2    7.47   36.57
   0  16   3   54.68   34.27
   0  16  -3  113.23   45.87
   0 -16  -3   99.52   39.42
   0 -16  -3  106.90   43.91
   0  16  -4    0.80   54.92
   0 -16   4   91.58   53.59
   0 -16  -4   51.09   36.77
   0 -16  -4  148.44   46.28
   0  16   5   32.96   45.29
   0 -16   5  100.41   57.19
   0 -16  -5   83.58   33.16
   0  16  -6  128.90   61.23
   0  16   6   89.47   54.34
   0 -16   6  219.16   75.37
   0 -16  -6   92.90   59.90
   0  16   7   16.86   42.35
   0  16  -7   33.13   47.99
   0 -16  -7  -28.63   43.03
   0  16  -8    0.96   51.71
   0  16   8  -21.60   53.55
   0 -16   8  124.76   55.05
   0 -16  -8   29.98   43.34
   0  16   9  170.65   88.50
   0  16  -9  246.23   75.10
   0 -16   9  344.41  108.29
   0  16 -10   -8.23   49.58
   0  16  10   20.75   64.19
   0 -16  10   93.80   59.01
   0  16  11  -42.04   57.30
   0  16 -11   38.31   57.35
   0 -16  11   -6.05   61.37
   0 -16 -11   91.91   50.02
   0  16  12   89.68   69.55
   0  16 -12  -13.42   53.56
   0 -16  12  -15.74   59.36
   0 -16 -12   47.44   60.37
   0  17  -1  210.51   62.96
   0 -17  -1  183.04   56.80
   0  17   2  373.98   50.88
   0  17  -2  321.34   84.26
   0 -17  -2  380.48   68.95
   0 -17   2  389.26   97.14
   0  17  -3  199.42   63.72
   0  17   3  133.43   40.77
   0 -17   3  199.42   70.71
   0 -17  -3  153.31   44.66
   0 -17  -3   88.64   54.40
   0  17   4  155.01   46.36
   0  17  -4  120.33   64.98
   0 -17   4  150.22   77.70
   0 -17  -4  153.27   64.52
   0  17   5   45.42   40.89
   0  17  -5  131.19   47.65
   0 -17   5   79.05   63.06
   0 -17  -5   11.10   44.46
   0 -17  -5    7.55   30.99
   0  17   6   17.86   41.16
   0  17  -6   92.03   47.64
   0 -17   6  -61.12   55.14
   0  17   7   49.56   41.10
   0  17  -7  -15.95   50.04
   0 -17  -7  102.31   49.11
   0 -17   7  -99.03   53.42
   0 -17   8  285.37  117.26
   0  17  -9   40.73   66.94
   0 -17  -9  -10.91   63.58
   0 -17   9  246.75   74.91
   0  17  10  192.86   78.84
   0  17 -10  206.75   94.38
   0 -17  10  314.22  111.47
   0 -17 -10  212.51   89.37
   0  17  11  405.44   99.69
   0 -17 -11  154.22   97.10
   0  18   0  161.59   57.87
   0 -18   0  146.24   68.23
   0  18   1  -29.87   45.26
   0 -18   1   89.41   43.67
   0 -18   2  239.13   81.87
   0 -18  -2  203.34   58.16
   0  18   3   31.03   32.50
   0  18  -3   24.11   52.58
   0 -18   3   74.09   48.10
   0  18   4  138.85   45.38
   0  18  -4  156.34   66.28
   0 -18   4  145.58   80.38
   0 -18  -4  139.20   49.96
   0  18  -5  229.73   85.00
   0  18   5  231.76   65.08
   0 -18   5  299.44   84.42
   0 -18  -5  347.45   84.45
   0  18   6   59.21   56.69
   0 -18   6  267.06   89.44
   0 -18  -6  140.56   70.23
   0 -18  -7  269.00   89.26
   0  18   8  183.74   84.80
   0  18  -8  232.47   74.53
   0 -18  -8  194.45   86.86
   0  18   9   22.04   61.75
   0  18  -9   -8.27   60.46
   0 -18  -9   80.45   52.06
   0  18  10  115.98   89.50
   0  18 -10  222.27   77.85
   0 -18  10  189.39  110.56
   0 -18 -10  154.90   82.38
   0 -19   0   21.27   43.32
   0  19  -1   66.98   53.73
   0 -19   1    6.72   53.24
   0  19  -2   24.41   50.67
   0  19   2  102.62   51.98
   0 -19   2   55.00   65.23
   0 -19   3  258.42   88.98
   0 -19  -3  172.02   62.47
   0  19  -4    5.28   46.89
   0 -19  -4   24.30   33.54
   0 -19   4   -8.96   62.44
   0  19   5   30.02   39.35
   0 -19   5  119.44   62.84
   0 -19  -5  -58.62   53.04
   0  19   6   36.54   44.84
   0  19  -6   -7.40   70.55
   0 -19   6   10.80   67.59
   0 -19  -6   99.34   49.01
   0  19   7   29.59   50.84
   0  19  -7  154.59   60.44
   0 -19   7  -92.54   67.09
   0 -19  -7   36.33   57.87
   0  19   8  -35.43   49.17
   0 -19   8  124.81   75.88
   0  19   9  -39.32   57.27
   0 -19   9   35.59   79.56
   0 -20   0  326.91   86.44
   0  20   1   15.44   51.96
   0  20  -1   42.47   57.42
   0 -20   1   68.68   54.37
   0 -20  -1   52.00   48.12
   0  20  -2   49.99   51.15
   0 -20  -2   26.36   50.88
   0 -20   2   56.83   55.07
   0  20  -3  116.91   58.73
   0 -20  -3   31.38   46.93
   0  20  -4   34.75   51.00
   0 -20   4  -42.58   58.20
   0  20  -5   87.91   66.03
   0 -20   5  138.06   79.74
   0  20  -6   47.87   79.14
   0 -20  -6  110.34   68.47
   0  20  -7  -15.45   69.17
   0 -20  -7   86.42   61.26
   0 -20   7   23.93   81.64
   0 -21   1  125.23   60.99
   0 -21  -1   -0.51   56.06
   0 -21   2   61.88   59.88
   0 -21  -2   15.25   48.97
   0 -21   3   30.06   67.64
   0  21  -4  137.92   77.79
   0 -21   4   74.86   78.41
   0 -21   5  102.06   90.60
  -1   0  18   -7.98   50.02
  -1   0  17 1496.73  204.37
  -1   0  16 1188.92  163.58
  -1   0  15  291.72   84.11
  -1   0  14  229.40   71.62
  -1   0  13  421.91   84.02
  -1   0  12  231.99   53.41
  -1   0  12  112.58   21.58
   1   0 -11 3842.66  298.15
  -1   0  11 3095.40  238.10
  -1   0  11 3441.97  149.14
   1   0 -10 3342.38  252.63
   1   0  -9 3538.98  228.71
  -1   0   9 3245.75  124.23
  -1   0   9 3279.87  214.93
   1   0  -8 2017.02  123.65
  -1   0   8 1950.72  123.13
  -1   0   8 1951.09   74.06
   1   0  -7   27.29   26.25
  -1   0   7   68.83   12.85
  -1   0   7  -24.41   23.46
  -1   0   6  326.43   40.66
   1   0  -5  201.06   27.14
  -1   0   5  205.97   17.81
  -1   0   5  179.37   26.51
   1   0  -4 5641.64  189.50
  -1   0   4 5759.52  154.12
  -1   0   4 5797.35  211.60
  -1   0   317085.64  551.50
   1   0  -225084.67  701.61
  -1   0   225135.60  794.33
   1   0  -1  235.80   15.82
   1   0  -1  211.85    7.12
  -1   0   1  226.55   17.88
   1   0   019093.03  539.16
  -1   0   018983.06  511.90
   1   0   1 1276.89   43.25
  -1   0  -1 1154.81   39.80
   1   0   2   79.33   12.92
  -1   0  -2  135.46   12.24
  -1   0  -333182.89 1208.82
   1   0   4   63.06   15.03
  -1   0  -4   71.79   15.87
  -1   0  -5 3386.14  133.81
  -1   0  -5 3331.72  142.24
  -1   0  -613379.10  631.90
   1   0   7  329.15   41.54
  -1   0  -7  450.60   53.58
   1   0   8  699.82   46.85
  -1   0  -8  651.75   79.01
   1   0   9 2947.81  143.91
   1   0   9 2960.89  187.50
  -1   0  -9 3064.80  215.32
  -1   0 -10 6138.86  429.30
   1   0  11 2254.57  126.52
   1   0  11 2152.65  171.72
  -1   0 -11 2343.81  189.62
   1   0  12 1625.38   98.67
   1   0  12 1725.67  159.90
  -1   0 -12 1962.61  175.59
   1   0  14   99.02   53.89
  -1   0 -14   40.29   66.29
   1   0  15  135.08   65.36
   1   0  16  831.10  137.14
   1   0  17 1652.03  227.20
  -1   1  18   23.48   61.12
  -1  -1  18   70.27   50.09
  -1   1  17  -78.14   60.18
  -1  -1  17  -41.69   54.32
  -1   1  16  299.51   83.44
  -1  -1  15  676.91  108.45
  -1   1  14 1504.44  196.83
   1  -1 -14 1898.51  223.65
  -1  -1  14 1622.39  171.35
   1   1 -13 1424.02  183.24
   1  -1 -13 1336.41  169.44
  -1  -1  13 1347.77  155.93
  -1   1  12 2633.17  227.47
  -1  -1  12 2553.74  135.38
  -1  -1  12 2356.63  197.33
   1   1 -11  565.91   83.34
  -1   1  11  301.26   66.98
   1  -1 -11  490.29   77.90
  -1  -1  11  510.77   43.28
  -1  -1  11  411.28   77.20
   1   1 -10   41.47   32.99
   1  -1 -10   55.38   36.34
  -1  -1  10   19.32   18.84
  -1   1   9  278.74   20.94
   1   1  -9  255.21   56.26
  -1   1   9  242.78   53.14
  -1  -1   9  393.15   30.70
  -1  -1   9  349.09   52.02
   1  -1  -9  392.14   53.79
   1   1  -8 4462.61  224.28
  -1   1   8 3901.65  228.02
  -1   1   8 4088.47  121.45
   1  -1  -8 3847.41  237.27
  -1  -1   8 3671.31  208.53
  -1  -1   8 3785.71  159.91
   1   1  -7 4957.41  237.48
  -1   1   7 4789.75  241.42
   1  -1  -7 5235.09  250.57
  -1  -1   7 4904.37  227.98
  -1   1   6 4596.66  199.03
   1   1  -6 4418.93  197.03
   1  -1  -6 3949.42  201.59
  -1  -1   6 4063.59  153.33
   1   1  -5 2531.06  113.77
  -1   1   5 2621.92  112.38
   1  -1  -5 2650.79  115.02
   1  -1  -5 2729.24   67.03
  -1  -1   5 2846.27  112.41
  -1   1   4 2297.45   93.80
   1   1  -4 2277.11   78.96
   1  -1  -4 2335.80   87.19
  -1  -1   4 2324.04   74.39
   1  -1  -4 2319.18   55.70
  -1  -1   4 2293.16   84.10
   1   1  -3 2785.14   88.12
   1  -1  -3 3080.21   94.25
  -1  -1   3 3137.81  109.27
  -1   1   2 5415.36  161.59
   1  -1  -2 5623.28  139.54
   1  -1  -2 5704.83  136.88
  -1   1   126871.35  792.94
   1   1  -126991.22  810.12
   1  -1  -126219.89  774.08
  -1  -1   126952.71  838.95
   1   1   014806.30  444.48
  -1   1   014511.58  397.60
   1  -1   015678.24  412.08
  -1  -1   015773.23  414.13
   1   1   1 6389.99  185.45
   1  -1   1 6844.50  194.71
   1   1   2 7500.16  214.07
  -1   1  -2 7036.22  177.77
   1  -1   2 6932.87  220.22
  -1  -1  -2 6535.10  210.62
   1  -1   3 2420.53   89.70
  -1  -1  -3 2222.68   76.49
  -1  -1  -3 2333.20   87.70
  -1   1  -4 1609.34   59.31
   1   1   4 1533.78   56.87
  -1   1  -4 1628.29   71.05
  -1  -1  -4 1794.51   71.70
  -1  -1  -4 1728.37   65.68
   1  -1   4 1823.20   69.99
  -1   1  -5 8016.60  309.49
  -1  -1  -5 7425.27  305.02
   1  -1   5 7571.51  286.65
  -1   1  -611932.61  533.77
   1   1   611212.01  400.24
   1  -1   612637.00  518.74
   1   1   7 3673.24  158.83
  -1   1  -7 3532.25  169.55
   1  -1   7 2410.44  127.82
   1  -1   7 2414.74  125.31
  -1  -1  -7 2528.24  162.43
   1   1   8 4543.08  259.83
   1   1   8 4837.69  192.71
  -1   1  -8 4553.73  260.32
   1  -1   8 4778.32  217.10
   1  -1   8 4770.58  244.44
  -1  -1  -8 5042.46  295.57
  -1   1  -9  751.90   83.31
   1   1   9  658.88   79.73
   1  -1   9  746.57   70.04
  -1  -1  -9  856.91   92.61
   1  -1   9  774.21   57.38
   1   1  10   75.84   22.46
  -1   1 -10  109.23   41.93
   1  -1  10   91.52   34.34
  -1  -1 -10  165.17   41.20
   1   1  11  244.23   28.96
   1   1  11  148.71   54.90
  -1   1 -11  307.14   59.45
   1  -1  11  139.52   38.20
  -1  -1 -11  223.89   71.40
   1  -1  11  268.97   49.60
   1   1  12 1159.26  128.64
  -1   1 -12  964.68  132.89
   1  -1  12 1301.46  115.45
   1  -1  12 1005.46   84.86
  -1  -1 -12 1238.42  137.18
   1   1  13 1272.91  145.10
   1  -1  13 1472.98  141.62
   1  -1  13 1139.07   86.66
   1   1  14 1838.34  191.23
  -1   1 -14 2032.51  227.89
   1  -1  14 1931.54  199.34
   1   1  15 2246.55  243.13
  -1   1 -15 1899.02  260.85
  -1   1 -16  409.91  105.88
   1   1  16  315.11   86.02
   1  -1  16  371.89   81.19
   1   1  17  151.16   77.26
   1  -1  17  156.91   69.15
  -1   2  18  484.57  100.07
  -1  -2  18  187.07   74.67
  -1   2  17 1201.19  199.11
  -1  -2  17 1171.49  164.97
  -1   2  16  877.82  153.96
  -1  -2  16  712.72  117.70
  -1   2  15  849.65  121.48
  -1  -2  15  737.13  110.37
   1  -2 -14  236.78   67.96
  -1  -2  14  199.22   57.22
   1  -2 -13   60.38   50.09
  -1  -2  13   55.15   29.45
  -1  -2  13  180.10   44.55
  -1   2  12  142.14   53.04
   1   2 -12   86.25   58.87
   1  -2 -12  319.06   62.39
  -1  -2  12  167.96   34.57
  -1  -2  12  159.87   49.24
  -1   2  11 2512.30  201.15
   1   2 -11 2810.41  230.45
   1  -2 -11 2497.66  190.90
  -1  -2  11 2794.68  154.23
  -1  -2  11 2515.03  190.59
   1   2 -10 5367.01  333.79
   1  -2 -10 4079.77  287.81
   1  -2  -9 6622.88  174.34
   1  -2  -9 7558.83  409.65
  -1  -2   9 7664.38  379.90
  -1  -2   9 7470.82  320.88
   1   2  -8 2064.61  122.65
  -1   2   8 1787.71  112.35
   1  -2  -8 1527.30   40.00
   1  -2  -8 1709.58  117.34
  -1  -2   8 1506.96   78.94
  -1   2   7 1411.75  100.31
   1   2  -7 1267.41   90.15
   1  -2  -7 1229.07   81.06
  -1  -2   7 1332.05   71.23
  -1  -2   7 1288.58   64.64
   1   2  -6  137.63   22.01
  -1   2   6  190.83   26.32
   1  -2  -6   82.36   21.04
  -1  -2   6    9.98   24.55
  -1  -2   6   36.56   20.43
   1   2  -5 2482.28  112.23
  -1   2   5 2317.88  128.26
   1  -2  -5 2673.07   54.55
   1  -2  -5 2740.31  104.24
  -1  -2   5 2749.29  100.23
  -1   2   413250.92  506.22
   1   2  -413048.96  447.63
   1  -2  -411956.51  441.80
  -1  -2   412204.69  428.28
  -1  -2   411796.76  426.13
   1   2  -3 6522.47  171.83
  -1   2   3 6547.38  219.83
   1  -2  -3 6142.25  142.93
   1  -2  -3 6026.32  194.09
  -1  -2   3 6184.64  213.01
  -1  -2   3 6085.18  190.27
   1  -2  -2 7132.42  189.41
   1  -2  -2 6661.65  162.85
  -1  -2   2 7026.75  190.51
  -1  -2   2 6993.06  210.07
   1  -2  -1 1147.79   41.73
  -1  -2   1 1281.75   51.31
  -1  -2   1 1308.61   44.31
   1   2   022703.84  703.83
  -1   2   022372.13  584.79
   1  -2   022442.14  587.34
  -1  -2   022539.79  676.49
   1  -2   022497.63  700.21
   1  -2   1 4882.49  171.72
  -1  -2  -1 5066.50  151.51
  -1  -2  -1 5103.16   92.38
  -1   2  -216120.47  502.03
  -1   2  -216102.56  420.87
  -1  -2  -217357.70  565.19
  -1  -2  -216529.26  410.91
  -1   2  -3 7027.85  157.46
  -1  -2  -3 6114.08  219.98
   1  -2   3 6219.36  226.33
  -1  -2  -3 6333.34  198.51
   1  -2   420489.62  832.68
  -1  -2  -420775.01  810.68
   1  -2   5 3600.63  153.31
  -1  -2  -5 3311.58  152.64
  -1  -2  -5 3458.43  151.18
   1   2   6 2214.99   77.41
  -1   2  -6 2158.67  116.89
   1  -2   6 2490.63  120.18
   1  -2   6 2035.47   88.18
  -1  -2  -6 1958.74  118.94
  -1  -2  -6 1975.98  108.71
   1   2   7  937.75   44.70
  -1   2  -7  882.84   72.84
   1  -2   7  917.69   54.50
   1  -2   7  999.52   64.97
  -1  -2  -7  971.36   70.51
   1   2   8 1518.81  118.37
  -1   2  -8 1537.99  110.48
   1  -2   8 1627.85  102.62
   1  -2   8 1609.68   96.03
  -1  -2  -8 1667.40  123.59
   1   2   9 1483.40   67.94
   1   2   9 1634.39  132.57
  -1   2  -9 1409.48  119.43
   1  -2   9 1719.86  116.34
   1  -2   9 1596.65  103.14
  -1  -2  -9 1814.80  127.62
  -1   2 -10 4038.42  313.07
   1  -2  10 4157.62  237.92
  -1  -2 -10 4708.24  307.68
   1   2  11 2285.36  202.68
   1   2  11 2265.69  113.68
  -1   2 -11 2517.11  197.22
   1  -2  11 2606.38  159.30
   1  -2  11 2473.01  169.92
  -1  -2 -11 2650.54  227.35
   1   2  12 1670.61  189.94
  -1   2 -12 1926.88  210.72
   1  -2  12 1985.38  139.18
  -1  -2 -12 2272.27  214.50
   1  -2  12 2044.50  166.00
   1   2  13  246.91   56.50
   1  -2  13   64.83   33.07
   1  -2  13  158.97   48.40
  -1  -2 -13   85.25   62.55
   1  -2  14   24.18   27.78
   1  -2  14  100.65   42.28
   1   2  15  331.23   89.02
   1  -2  15  232.74   71.31
   1   2  16  598.74  117.90
   1  -2  16  551.06  100.56
   1   2  17 1244.72  186.08
   1  -2  17  992.15  149.89
  -1   3  18   62.82   64.39
  -1   3  17  106.63   70.95
   1  -3 -17  136.86   81.79
  -1  -3  17    0.13   50.34
  -1   3  16  -59.01   55.15
  -1  -3  16  134.91   46.93
  -1   3  15  689.73  122.20
  -1  -3  15  733.10  106.10
  -1   3  14 1326.84  167.00
   1  -3 -14 1256.93  163.48
  -1  -3  14 1124.58   99.36
  -1  -3  14 1136.93  125.88
  -1   3  13 1738.92  213.54
   1  -3 -13 1778.18  198.20
  -1  -3  13 1891.81  126.61
  -1  -3  13 1796.50  146.10
  -1   3  12  822.08  141.36
   1   3 -12  948.35  133.55
   1  -3 -12 1109.93  127.25
  -1  -3  12 1148.00  108.41
  -1  -3  12 1149.12   84.58
   1   3 -11  508.43   68.83
  -1   3  11  314.33   69.25
   1  -3 -11  223.14   59.14
  -1  -3  11  301.79   51.60
  -1  -3  11  195.35   36.71
   1   3 -10  186.27   50.74
  -1   3  10  137.69   42.13
   1  -3 -10  154.66   46.67
  -1  -3  10  145.20   38.23
  -1  -3  10  134.16   33.78
   1   3  -9  491.26   60.95
  -1   3   9  542.79   82.28
   1  -3  -9  641.17   62.64
  -1  -3   9  600.82   51.07
  -1  -3   9  620.79   56.43
   1   3  -8 2778.02  157.43
  -1   3   8 2565.17  156.00
   1  -3  -8 2199.07  129.56
  -1  -3   8 2134.69  115.49
  -1  -3   8 2308.72  119.07
   1   3  -7 6670.58  338.06
  -1   3   7 6276.34  377.46
   1  -3  -7 7610.21  362.89
  -1  -3   7 6853.91  280.13
  -1  -3   7 6574.24  293.10
   1   3  -6 3380.50  139.69
  -1   3   6 3534.90  175.38
   1  -3  -6 3266.71  156.05
  -1  -3   6 3329.74  148.50
  -1  -3   6 2907.65  130.43
   1   3  -5 4007.52  153.92
  -1   3   5 4198.17  175.99
   1  -3  -5 3708.09  160.42
  -1  -3   5 3741.75  140.26
  -1   3   4  689.47   49.44
   1   3  -4  672.43   44.45
   1  -3  -4  936.10   23.44
  -1  -3   4 1007.59   55.38
   1  -3  -4 1026.15   47.78
  -1   3   3  768.46   46.58
   1   3  -3  713.24   31.85
   1  -3  -3  777.19   40.16
  -1  -3   3  746.08   33.50
  -1  -3   3  830.47   40.67
  -1   3   2 7831.33  254.06
  -1  -3   2 9255.57  319.72
  -1  -3   2 8777.19  261.66
   1   3  -1 8766.98  182.37
   1  -3  -1 9343.06  265.48
   1  -3  -1 9020.60  253.48
  -1  -3   1 9124.53  299.80
  -1  -3   1 8619.16  242.00
   1  -3   025841.92  890.42
  -1   3  -1 7509.34  220.09
   1  -3   1 7087.39  268.04
  -1   3  -2 3395.85  101.70
  -1   3  -2 3194.57   61.65
   1  -3   2 2687.80  122.11
  -1  -3  -2 2801.63   80.35
  -1  -3  -2 2458.38   99.02
   1  -3   3  121.01   22.60
  -1  -3  -3  166.28   20.82
  -1  -3  -3  148.26   18.11
   1   3   4  593.26   27.35
  -1   3  -4  591.42   42.74
   1  -3   4  678.18   49.50
  -1  -3  -4  586.30   40.44
   1   3   5 2092.77   59.40
  -1   3  -5 2195.52   90.97
   1  -3   5 1745.81  100.00
  -1  -3  -5 1588.12   88.66
  -1  -3  -5 1853.61  106.09
  -1   3  -618666.36  906.28
  -1  -3  -619830.26  980.51
   1  -3   619971.02  965.75
  -1  -3  -619549.94  908.42
   1   3   7  953.95   94.49
  -1   3  -7  983.73   83.10
   1  -3   7 1524.62   69.39
  -1  -3  -7 1350.06   89.78
   1  -3   7 1579.66   93.33
   1   3   8 3733.66  218.76
  -1   3  -8 3547.24  186.57
   1  -3   8 2924.66  149.62
   1  -3   8 3540.66  210.70
  -1  -3  -8 2972.95  188.42
  -1   3  -9 1542.99  139.67
   1   3   9 1687.65   72.15
   1   3   9 1622.54  135.37
   1  -3   9 1935.67  105.60
  -1  -3  -9 1919.79  140.46
   1  -3   9 2263.35  137.53
  -1   3 -10  560.85   73.94
   1  -3  10  293.24   57.63
  -1   3 -11   71.90   46.27
   1   3  11   -7.34   39.23
   1  -3  11  118.42   32.25
  -1  -3 -11   57.55   47.13
  -1   3 -12  539.36   80.46
   1  -3  12  405.48   59.57
   1  -3  12  344.01   65.00
   1   3  13 1731.07  204.52
  -1   3 -13 1853.39  215.65
   1  -3  13 1955.88  158.22
  -1  -3 -13 1745.59  213.80
   1  -3  13 1603.52  132.35
   1   3  14 1568.47  164.98
  -1   3 -14 1411.68  180.04
   1  -3  14 1114.07  111.77
  -1  -3 -14 1342.39  198.34
   1  -3  14 1371.47  133.95
   1   3  15 1250.98  189.38
   1  -3  15 1168.73  129.90
   1   3  16  583.98  119.29
   1  -3  16  487.24   90.94
   1   3  17   61.93   58.18
  -1  -3 -17  -61.71   50.00
  -1   4  17 1557.65  246.06
   1  -4 -17 1477.63  266.02
  -1   4  16  466.31  109.58
   1  -4 -16  404.82  132.71
  -1   4  15  912.78  154.19
  -1  -4  15  733.96  105.61
   1  -4 -15  943.48  147.69
   1   4 -14  216.03   72.41
  -1   4  14  204.68   80.23
  -1  -4  14  229.81   50.02
   1  -4 -14  229.05   86.56
  -1  -4  14  213.43   56.78
  -1   4  13   81.87   55.70
  -1  -4  13   46.47   29.67
   1  -4 -13   49.25   57.92
   1   4 -12  269.60   69.22
  -1   4  12  230.48   69.73
   1  -4 -12  290.09   70.80
  -1  -4  12  159.77   50.34
   1   4 -11 3338.06  257.53
  -1   4  11 3598.76  294.99
   1  -4 -11 3370.88  281.82
  -1  -4  11 3397.50  199.02
  -1  -4  11 3466.61  214.46
  -1   4  10 3542.45  280.90
   1   4 -10 3684.03  245.18
   1  -4 -10 3311.46  228.50
  -1  -4  10 3273.39  196.64
  -1  -4  10 3115.45  188.94
  -1   4   9 1331.85  113.20
   1   4  -9 1460.72  115.62
   1  -4  -9 1210.31  103.35
  -1  -4   9 1061.98   72.38
  -1   4   8 2203.66  182.23
   1   4  -8 2252.27  163.45
   1  -4  -8 2555.14  168.67
  -1  -4   8 2570.98  120.88
  -1  -4   8 3002.60  156.13
   1   4  -7  996.57   72.61
  -1   4   7  931.71   92.04
   1  -4  -7  989.93   80.39
  -1  -4   7 1037.52   60.53
  -1  -4   7  838.39   72.77
   1   4  -6 1551.66   90.71
  -1   4   6 1527.08  102.17
   1  -4  -6 1667.14   87.72
  -1  -4   6 1534.85   74.05
  -1  -4   6 1531.00   98.84
  -1   4   5 3354.17  161.19
   1   4  -5 3047.97  121.81
   1  -4  -5 2564.01  136.13
  -1  -4   5 2475.50   99.56
   1  -4  -4  598.74   36.93
   1  -4  -4  598.98   20.79
  -1  -4   4  625.36   30.09
  -1  -4   4  566.35   44.80
  -1  -4   320606.65  676.74
  -1  -4   319919.77  846.68
   1   4  -2 4311.32  132.33
  -1   4   2 4144.13  154.91
   1  -4  -2 5201.68  160.28
   1  -4  -2 5150.19  146.11
  -1  -4   2 5127.84  140.41
  -1  -4   2 5289.47  186.07
   1   4  -1 7045.13  172.11
  -1   4   1 7233.26  204.63
   1  -4  -1 7072.25  228.51
   1  -4  -1 7358.99  237.21
  -1   4   0 8342.42  211.01
   1  -4   0 8394.27  301.71
  -1  -4   0 8333.80  275.35
   1  -4   0 8818.06  272.48
  -1  -4   0 9195.88  285.28
  -1   4  -1 8843.03  293.44
   1  -4   1 8986.88  335.10
  -1  -4  -1 9109.71  288.14
  -1  -4  -1 8818.82  296.98
   1   4   2 1492.16   51.58
  -1   4  -2 1460.17   58.12
  -1  -4  -2 1463.20   49.69
   1  -4   2 1507.24   72.90
  -1  -4  -2 1433.21   67.84
   1   4   3 4516.09  142.00
  -1   4  -3 4277.16  186.30
   1  -4   3 5060.75  209.08
  -1  -4  -3 5095.56  160.02
  -1  -4  -3 4812.19  180.15
  -1   4  -4  831.90   48.35
  -1   4  -4  799.60   26.07
   1  -4   4  727.78   65.07
  -1  -4  -4  927.16   45.72
  -1  -4  -4  725.97   53.04
  -1   4  -5 5998.74  262.63
  -1  -4  -5 5781.72  268.83
   1  -4   5 5815.02  277.83
  -1  -4  -5 5929.66  250.17
   1   4   6  973.91   36.18
  -1   4  -6  974.57   75.93
   1  -4   6 1074.01   78.24
   1  -4   6 1120.54   45.20
  -1  -4  -6 1092.12   84.29
  -1  -4  -6 1104.79   59.75
   1   4   7 1811.00   60.29
   1   4   7 1880.21  132.95
  -1   4  -7 1680.20  108.30
   1  -4   7 1854.44   80.96
  -1  -4  -7 1781.42  105.50
   1   4   8 1322.27   50.17
  -1   4  -8 1401.36  110.38
   1   4   8 1305.07  106.48
   1  -4   8 1628.34  118.27
  -1  -4  -8 1304.69   96.13
   1  -4   8 1354.12   70.01
   1   4   9 1724.99  159.48
  -1   4  -9 1765.83  141.07
   1  -4   9 2002.12  142.92
   1  -4   9 2024.90  105.09
  -1  -4  -9 1798.77  134.87
   1   4  10 1255.11  127.57
  -1   4 -10 1217.56  128.39
   1  -4  10 1071.69   76.03
   1  -4  10 1063.50  101.80
  -1  -4 -10  843.08  110.12
   1   4  11 3805.89  326.42
  -1   4 -11 4057.20  304.09
   1  -4  12  536.94   65.04
   1  -4  12  432.30   66.53
  -1  -4 -12  504.26   76.96
   1   4  13  305.17   73.83
  -1   4 -13  290.94   84.04
   1  -4  13  274.12   52.94
  -1  -4 -13  255.82   80.64
   1   4  14   13.76   47.95
  -1   4 -14  -58.14   41.96
   1  -4  14   45.07   28.35
  -1  -4 -14  -40.42   44.07
   1  -4  14  -15.85   28.99
   1   4  15  525.92   96.35
  -1   4 -15  424.03  118.85
   1  -4  15  345.97   65.93
   1  -4  15  327.76   61.32
  -1  -4 -15  416.96   91.14
   1   4  16  434.11  114.02
  -1  -4 -17  292.68  108.71
  -1   5  17  -46.49   63.35
   1  -5 -17   81.17   63.94
  -1   5  16  249.61   79.57
   1  -5 -16  -50.76   78.19
  -1  -5  16  131.51   45.51
  -1   5  15  571.69  101.26
   1  -5 -15  632.52  115.03
  -1  -5  15  392.28   69.42
  -1  -5  15  340.93   71.58
   1   5 -14 1001.24  128.42
  -1   5  14  965.80  150.78
  -1  -5  14  670.67   90.19
  -1  -5  14  829.16   87.83
   1   5 -13  949.34  132.55
  -1   5  13  817.22  132.04
   1  -5 -13  823.69  117.46
  -1  -5  13  789.22   87.91
  -1  -5  13  788.72   89.07
   1   5 -12 1216.55  139.53
  -1   5  12 1322.44  172.64
   1  -5 -12 1399.01  142.48
  -1  -5  12 1285.32  107.01
   1   5 -11 1670.04  161.30
  -1   5  11 1870.04  177.62
   1  -5 -11 1309.76  144.64
  -1  -5  11 1277.58  104.47
   1   5 -10  255.59   53.33
  -1   5  10  314.22   69.24
   1  -5 -10  215.82   60.19
  -1  -5  10  318.08   49.57
  -1  -5  10  156.82   37.40
   1   5  -9  261.43   61.71
  -1   5   9  175.93   60.27
   1  -5  -9  434.72   62.39
  -1  -5   9  394.25   42.24
  -1  -5   9  478.02   56.19
   1   5  -8 3974.33  236.60
  -1   5   8 3876.75  285.64
   1  -5  -8 4696.61  274.84
  -1  -5   8 4136.59  236.13
  -1  -5   8 4359.34  189.76
   1   5  -7 4171.92  199.99
  -1   5   7 3966.76  232.64
   1  -5  -7 3868.98  222.54
  -1  -5   7 3419.49  146.55
  -1  -5   7 3341.91  195.15
   1   5  -6 3612.63  161.65
  -1   5   6 3460.98  226.04
  -1  -5   6 3987.07  142.66
  -1  -5   6 3692.35  205.87
  -1   5   5  317.09   43.20
   1   5  -5  225.15   35.04
   1  -5  -5  518.77   44.12
  -1  -5   5  384.69   47.35
  -1  -5   5  445.48   26.84
   1   5  -4 1125.26   54.08
  -1   5   4 1150.18   72.31
  -1  -5   4  875.22   41.86
  -1   5   3 4112.14  165.01
   1   5  -3 4337.82  146.13
   1  -5  -3 4060.06  123.18
  -1  -5   3 4049.48  122.08
   1  -5  -3 4219.38  166.85
  -1  -5   3 4088.38  168.26
   1   5  -2 3163.37   97.13
  -1   5   2 3377.40  117.04
   1  -5  -2 3359.88  118.64
   1  -5  -2 3383.43  128.15
  -1  -5   2 3459.59   98.74
  -1   5   1 6020.73  162.81
   1   5  -1 6037.26  161.03
   1  -5  -1 5323.26  201.25
  -1  -5   1 5481.39  210.20
   1  -5  -1 5031.56  198.64
   1  -5   017726.60  736.77
   1  -5   018290.13  675.05
   1  -5   1  890.44   54.92
  -1  -5  -1  917.82   34.48
  -1  -5  -1  885.73   42.70
  -1  -5  -1  935.65   45.91
   1  -5   2 2690.66  128.35
  -1  -5  -2 2894.55   94.82
  -1  -5  -2 2777.16  123.78
  -1   5  -3 5227.83  214.68
   1   5   3 5018.36  157.79
   1  -5   3 4878.09  251.04
  -1  -5  -3 5370.88  184.13
   1   5   4 1338.92   51.38
  -1   5  -4 1244.70   82.02
  -1  -5  -4 1121.37   86.51
  -1   5  -5 3368.81  166.81
   1   5   5 3535.26  105.23
   1  -5   5 3301.76   86.17
  -1   5  -6 1377.46   83.95
  -1  -5  -6 1496.18   78.68
   1  -5   6 1686.90  112.27
   1   5   7 8052.24  233.83
  -1   5  -7 8380.15  413.13
  -1  -5  -7 7299.75  407.65
   1  -5   7 8160.43  491.34
   1   5   8 1996.82   67.53
  -1   5  -8 1961.61  149.85
   1   5   8 2128.62  170.30
   1  -5   8 2423.19   93.71
   1   5   9 1118.72  132.91
  -1   5  -9 1202.64  122.52
   1  -5   9 1416.67   75.16
  -1  -5  -9 1350.48  109.94
   1  -5   9 1444.60  131.37
  -1   5 -10   12.96   36.15
   1   5  10   30.62   39.54
   1  -5  10   19.85   29.34
  -1  -5 -10    4.51   36.91
  -1   5 -11  134.02   62.02
   1  -5  11   80.47   50.07
  -1  -5 -11  188.62   50.95
   1  -5  11  183.23   33.99
   1   5  12  193.75   65.17
  -1   5 -12  200.33   77.65
   1  -5  12  307.38   45.24
   1  -5  12  256.29   56.34
  -1  -5 -12  217.62   65.06
   1   5  13 1140.08  171.62
  -1   5 -13 1199.85  165.24
   1  -5  13 1120.48   98.56
   1  -5  13 1207.01  125.69
  -1  -5 -13 1257.53  170.64
   1   5  14 2065.82  200.12
  -1   5 -14 1782.19  229.13
   1  -5  14 1615.43  156.61
   1  -5  14 1529.17  131.07
  -1  -5 -14 1844.73  233.98
   1   5  15  979.89  162.54
  -1   5 -15  835.11  147.78
   1  -5  15  577.30   95.48
  -1  -5 -15 1009.71  161.57
   1   5  16  257.24  116.41
  -1  -5 -16  331.03  103.38
  -1   5 -17  166.41   84.94
  -1  -5 -17  129.16   84.88
  -1   6  17  658.61  141.71
   1  -6 -17  603.83  147.12
   1   6 -16  830.93  172.13
  -1   6  16  741.98  153.01
   1  -6 -16  751.24  171.30
  -1   6  15  407.56  102.70
   1   6 -15  599.09  107.43
   1  -6 -15  444.24  110.15
  -1  -6  15  415.66   78.38
   1   6 -14  275.71   83.66
   1  -6 -14  301.18   83.68
  -1  -6  14  183.92   52.24
  -1  -6  14  163.81   53.03
   1   6 -13  311.78   77.73
  -1   6  13  508.88  105.98
   1  -6 -13  298.03   92.45
  -1  -6  13  446.99   62.58
  -1  -6  13  318.20   62.38
   1   6 -12 1214.93  119.33
   1  -6 -12  754.52  117.44
  -1  -6  12  897.14  101.66
  -1  -6  12 1022.89   98.52
  -1   6  11  858.37  139.53
  -1  -6  11 1006.68   86.06
   1  -6 -11  860.42  131.58
  -1  -6  11  982.97  105.52
  -1   6  10 3107.74  229.17
   1   6 -10 3058.30  206.66
   1  -6 -10 2748.05  244.92
  -1  -6  10 2695.73  156.24
  -1  -6  10 3087.96  214.73
  -1   6   9 1384.83  126.83
  -1  -6   9 1250.12   77.36
   1   6  -8 1724.31  135.57
  -1   6   8 1622.00  158.93
  -1  -6   8 2188.81   96.44
  -1  -6   8 2212.89  155.01
   1   6  -7  364.61   46.74
  -1   6   7  381.62   59.12
  -1  -6   7  325.06   48.45
   1  -6  -7  350.88   52.10
  -1  -6   7  366.01   29.81
  -1   6   6 1201.66   98.44
   1   6  -6 1240.36   76.76
   1  -6  -6 1385.40   78.43
  -1  -6   6 1323.05  100.16
  -1  -6   6 1317.88   53.54
   1  -6  -6 1174.81   24.27
  -1   6   5 2833.60  150.62
   1   6  -5 2756.47  126.28
   1  -6  -5 2379.47  133.36
  -1  -6   5 2629.55  147.13
  -1  -6   5 2364.01   84.09
  -1   6   4 7190.98  320.46
   1   6  -4 7093.11  276.69
   1  -6  -4 7086.68  306.09
  -1  -6   4 7115.99  224.22
  -1  -6   4 7485.80  372.16
   1   6  -3  736.39   48.41
  -1   6   3  719.03   52.73
  -1  -6   3  968.65   63.64
  -1  -6   3  876.43   34.58
  -1   6   2  221.36   22.54
   1  -6  -2  215.98   25.18
   1  -6  -2  214.29   29.14
  -1  -6   2  215.79   18.68
   1   6  -1 6831.64  224.12
  -1   6   1 7206.44  221.28
   1  -6  -1 7591.17  280.70
  -1  -6   1 7480.67  306.30
   1  -6  -1 7008.87  293.47
  -1   6   0 3620.41   93.97
   1  -6   0 3916.10  151.44
  -1  -6   0 3937.22  163.91
  -1  -6   0 3896.10  123.41
  -1   6  -1 2483.03  114.45
  -1   6  -1 2483.02   54.46
   1  -6   1 2769.85  142.40
  -1  -6  -1 2709.36  100.51
  -1  -6  -1 2811.36  101.65
  -1   6  -2  890.06   48.72
  -1   6  -2  790.74   15.26
   1  -6   2  836.24   74.09
  -1  -6  -2  903.82   43.28
  -1  -6  -2  794.94   49.39
  -1  -6  -2  853.57   44.74
   1   6   3 3851.86  127.28
  -1   6  -3 3936.21  168.73
   1  -6   3 3913.22  212.99
  -1  -6  -3 3989.93  150.71
  -1  -6  -3 3906.01  181.76
   1   6   4 4484.75  148.74
  -1   6  -4 5026.63  232.50
   1  -6   4 4945.64  302.03
  -1  -6  -4 4707.71  196.89
  -1  -6  -4 4598.44  239.43
   1  -6   5 1695.08  137.91
  -1  -6  -5 1617.29   86.69
  -1  -6  -5 1631.29  104.34
  -1   6  -6  204.74   39.69
   1  -6   6  445.89   55.31
  -1  -6  -6  419.94   43.63
  -1   6  -7  790.93   80.11
   1   6   7  822.18   91.32
   1  -6   7  822.69   36.78
  -1  -6  -7  926.54   73.44
   1  -6   7  998.93   83.25
   1   6   8  221.28   15.84
   1   6   8  213.72   57.52
  -1   6  -8  312.50   46.66
   1  -6   8  223.22   58.71
  -1  -6  -8  373.79   45.96
   1  -6   8  289.28   22.79
  -1   6  -9 1525.76  138.08
   1   6   9 1501.28  151.79
   1  -6   9 1476.71   71.06
  -1  -6  -9 1273.27  113.57
  -1   6 -10  827.92  108.43
   1   6  10  978.47  124.46
   1  -6  10 1120.87  111.67
  -1  -6 -10 1182.41   99.75
   1   6  11 1034.38  140.03
  -1   6 -11 1151.43  133.24
   1  -6  11  985.00   69.47
  -1  -6 -11 1176.68  127.74
   1  -6  11 1186.75  113.84
   1   6  12  724.72  123.05
  -1   6 -12  613.89  109.64
   1  -6  12  757.37   93.84
  -1  -6 -12  633.82  106.37
   1   6  13  447.83   84.51
  -1   6 -13  322.14   77.07
   1  -6  13  239.30   42.29
  -1  -6 -13  201.92   76.45
   1  -6  13  252.14   62.98
   1   6  14  149.74   78.99
   1  -6  14  217.52   58.90
  -1  -6 -14  142.07   78.16
   1   6  15  251.87   85.61
  -1   6 -15  329.94  101.87
   1  -6  15  210.19   55.84
   1   6  16  280.20   91.09
  -1   6 -16   16.92   95.59
  -1  -6 -16  103.66   88.04
  -1   6 -17  439.44  141.15
  -1  -6 -17  624.95  139.75
   1   7 -17   79.04   71.62
  -1   7  17    4.44   72.79
   1   7 -16  117.10   63.09
  -1   7  16   14.92   61.29
   1  -7 -16   33.16   76.42
  -1   7  15  345.20  112.16
   1   7 -15  274.12  111.66
   1  -7 -15  433.05  103.81
  -1  -7  15  321.46   69.08
   1   7 -14  460.52  100.94
  -1   7  14  449.68  117.74
   1  -7 -14  576.71  127.60
  -1  -7  14  513.69   64.26
  -1  -7  14  503.83   80.37
   1   7 -13  660.09  111.57
  -1   7  13  564.72  111.16
   1  -7 -13  589.65  106.03
  -1  -7  13  519.44   82.87
  -1  -7  13  497.39   66.30
  -1   7  12  320.55   85.65
   1   7 -12  259.23   88.00
   1  -7 -12  501.45   94.92
  -1  -7  12  389.46   71.13
   1   7 -11  217.99   66.13
  -1   7  11  200.50   65.99
   1  -7 -11  205.60   70.56
  -1  -7  11  228.16   59.78
   1   7 -10  755.79   81.53
  -1   7  10  875.01  103.17
   1  -7 -10  622.68   94.68
  -1  -7  10  675.46   56.02
   1   7  -9  588.25   84.22
  -1   7   9  727.81  106.30
  -1  -7   9  763.29   51.86
   1  -7  -9  806.43   89.91
  -1  -7   9  843.82   82.56
   1   7  -8 1797.93  116.66
  -1   7   8 1899.80  149.10
  -1  -7   8 1521.11  151.79
   1  -7  -8 1594.11  136.26
  -1   7   7 1098.16  120.73
   1   7  -7 1092.34   88.01
   1  -7  -7 1318.06  107.85
  -1  -7   7 1149.86  111.76
  -1  -7   7 1156.17   55.02
   1   7  -6 3135.09  161.60
  -1   7   6 3088.32  201.47
   1  -7  -6 2810.87  150.70
  -1  -7   6 2849.27  100.72
  -1  -7   6 2933.82  185.31
   1   7  -5 1770.51   89.67
  -1   7   5 1832.83  115.67
   1  -7  -5 1447.20   94.38
  -1  -7   5 1499.36  121.38
  -1  -7   5 1518.71   58.96
   1   7  -4  735.78   50.30
  -1   7   4  798.13   64.09
   1  -7  -4 1001.06   63.38
  -1  -7   4  787.54   32.15
  -1   7   3 1193.86   64.85
   1  -7  -3 1116.30   64.54
  -1  -7   3  930.22   80.21
   1   7  -2 6871.23  236.73
  -1   7   2 6657.36  244.13
   1  -7  -2 6830.74  283.34
  -1  -7   2 7095.52  322.84
  -1  -7   2 6711.20  206.20
   1   7  -1 4185.07  135.39
  -1   7   1 3847.32  124.26
   1  -7  -1 3380.79  178.99
  -1  -7   1 3396.48  186.19
   1  -7  -1 3223.75  154.46
  -1  -7   1 3351.70  128.58
  -1   7   0 6375.67  167.63
   1  -7   0 6083.28  251.68
   1  -7   0 6161.46  301.42
  -1  -7   0 6353.19  277.41
  -1  -7   0 6009.74  219.34
   1  -7   1  654.84   77.31
  -1  -7  -1  745.67   52.83
  -1  -7  -1  847.76   46.33
  -1  -7  -1  778.86   52.15
  -1   7  -2 4176.52  191.52
   1  -7   2 3838.23  220.77
  -1  -7  -2 3742.39  153.58
  -1  -7  -2 3740.94  171.61
   1  -7   3  667.31   69.18
  -1  -7  -3  673.27   57.98
  -1  -7  -3  683.61   47.01
  -1   7  -4 2094.68  122.38
   1   7   4 1789.17   67.34
   1  -7   4 1960.36  135.70
  -1  -7  -4 1634.60  106.11
  -1   7  -5 1634.95  107.26
   1  -7   5 1678.51  129.16
  -1  -7  -5 1602.30   94.89
  -1  -7  -5 1600.37  105.87
  -1   7  -6 2980.55  159.46
   1   7   6 2724.05   84.06
   1  -7   6 2623.54   56.90
   1   7   7 1521.65   50.43
  -1   7  -7 1490.51  111.40
   1  -7   7 1499.16  138.51
   1  -7   7 1188.81   41.49
  -1  -7  -7 1212.74   95.84
   1   7   8 1662.57  147.00
   1  -7   8 1946.97  166.56
  -1  -7  -8 1841.18  140.28
   1   7   9 2556.25  205.80
  -1   7  -9 2465.69  194.54
  -1  -7  -9 2192.04  192.59
   1  -7   9 2462.25  215.11
   1   7  10  222.21   74.94
  -1   7 -10  234.67   68.87
  -1  -7 -10  297.36   60.54
   1  -7  10  285.49   64.95
  -1   7 -11  162.16   57.73
   1   7  11  182.49   62.96
   1  -7  11  220.83   58.17
  -1  -7 -11  143.08   59.45
   1   7  12  449.54   99.60
  -1   7 -12  338.05   98.10
  -1  -7 -12  469.65   80.36
  -1   7 -13 1186.12  171.80
   1  -7  13  897.58  130.16
  -1  -7 -13  955.72  132.48
   1   7  14  575.80  127.05
  -1   7 -14  424.70  126.62
   1  -7  14  527.32   94.43
  -1  -7 -14  427.64  103.21
  -1   7 -15  294.62  136.24
  -1  -7 -15  639.55  111.34
  -1   7 -16  607.63  134.06
  -1  -7 -16  657.58  154.01
   1   8 -17  176.98   98.08
   1  -8 -17  159.84   88.36
  -1   8  16  508.40  132.10
   1   8 -16  457.60  109.79
   1  -8 -16  321.42  129.96
  -1  -8  16  406.53   87.54
   1   8 -15  309.58   96.54
  -1   8  15  308.17  110.63
   1  -8 -15  277.88   96.81
  -1  -8  15  278.69   69.74
  -1   8  14  168.96   73.13
   1   8 -14  117.15   74.64
   1  -8 -14  118.48   66.37
  -1   8  13  117.19   68.55
   1   8 -13  103.80   58.81
   1  -8 -13  209.90   65.56
  -1  -8  13  114.89   34.51
  -1  -8  13  147.69   49.80
  -1   8  12   65.31   64.84
   1   8 -12   54.72   54.46
   1  -8 -12   20.89   49.22
  -1  -8  12   79.69   29.28
  -1  -8  12  119.96   49.10
   1   8 -11  688.82  100.53
  -1  -8  11  864.05  106.10
  -1  -8  11  638.55   54.75
   1  -8 -10 2513.05  217.55
  -1  -8  10 2307.54  117.79
  -1  -8  10 2796.70  224.78
   1   8  -9  405.85   68.38
   1  -8  -9  505.10   79.37
   1   8  -8  174.39   46.10
  -1   8   8  230.99   71.78
   1  -8  -8  406.89   63.43
  -1  -8   8  340.05   28.10
  -1  -8   8  341.88   67.04
   1   8  -7  374.09   51.00
   1  -8  -7  388.85   58.16
  -1  -8   7  293.64   68.40
   1   8  -6  104.05   28.20
  -1   8   6  140.94   36.75
  -1  -8   6  113.99   44.11
   1  -8  -6  117.35   30.40
  -1   8   5  884.73   81.21
   1   8  -5 1051.37   61.17
   1  -8  -5  845.53   78.66
  -1  -8   5  771.69   33.97
  -1  -8   5  824.85   88.84
   1  -8  -5  857.00   34.55
  -1   8   4 1060.84   69.27
   1  -8  -4 1035.54   47.94
  -1  -8   4  930.77   39.90
   1  -8  -4  998.71   79.07
  -1  -8   4 1136.34   95.77
   1   8  -3 4239.32  189.63
  -1   8   3 4674.76  197.49
   1  -8  -3 4430.16  221.77
  -1  -8   3 4407.97  136.78
   1   8  -2  127.41   25.97
   1  -8  -2  302.60   34.81
  -1  -8   2  301.91   36.04
  -1   8   1 1372.71   61.38
   1  -8  -1 1683.13   92.97
   1  -8  -1 1775.83   90.29
  -1  -8   1 1671.81   98.15
  -1  -8   1 1634.11   66.61
   1  -8   0  526.93   55.18
   1  -8   0  409.75   41.39
  -1  -8   0  445.78   32.30
  -1  -8   0  420.99   43.64
  -1   8  -1 5890.26  276.99
   1  -8   1 6029.47  354.60
  -1  -8  -1 6614.15  265.63
  -1  -8  -1 6544.38  287.46
  -1  -8  -1 6429.94  270.82
  -1   8  -2 1670.28   92.81
  -1  -8  -2 1430.77   83.62
   1  -8   2 1223.42  117.41
  -1  -8  -2 1351.52   72.29
  -1  -8  -2 1312.57   69.81
   1  -8   3 1119.14   86.45
  -1  -8  -3 1033.18   56.42
  -1  -8  -3 1100.00   64.08
  -1  -8  -3 1057.50   74.79
  -1  -8  -4 1208.60   67.98
  -1  -8  -4 1168.21   91.66
  -1   8  -5  646.92   78.36
  -1  -8  -5  580.72   71.31
   1  -8   5  699.38   73.37
  -1   8  -6  877.08   89.63
  -1  -8  -6  917.48   75.76
   1  -8   6  911.99  104.13
   1   8   7  111.33   15.13
   1   8   7  162.78   43.78
  -1   8  -7  142.45   42.18
   1  -8   7  155.09   44.13
  -1  -8  -7  103.44   34.72
   1   8   8  619.36   95.56
  -1   8  -8  521.89   85.86
  -1  -8  -8  604.72   72.80
   1  -8   8  718.55   96.57
  -1   8  -9  738.84   93.73
   1   8   9  622.78  119.96
   1  -8   9  972.59  108.66
  -1  -8  -9  902.16   95.65
  -1   8 -10  134.54   48.59
   1  -8  10  145.57   47.52
  -1  -8 -10   62.96   50.82
   1   8  11 2216.42  235.77
  -1   8 -11 2245.07  227.91
  -1  -8 -11 1998.61  222.70
   1  -8  11 2061.42  198.71
   1   8  12   33.30   49.32
  -1  -8 -12   34.64   44.66
  -1   8 -13  203.63   77.40
   1   8  13  205.11   87.88
   1  -8  13  174.76   69.00
  -1  -8 -13  223.90   77.96
   1   8  14  273.84  102.07
  -1   8 -14  301.74  101.77
  -1  -8 -14  226.25   95.31
   1   8  15  853.52  126.54
  -1   8 -15  585.37  147.22
   1  -8  15  432.67   83.23
  -1  -8 -15  582.95  135.48
  -1   8 -16   14.63   55.37
   1  -8  16   -3.25   42.58
  -1  -8 -16   78.22   66.25
   1   9 -16   19.96   57.71
  -1   9  16   99.66   75.39
  -1  -9  16   19.32   50.24
   1  -9 -16   38.13   70.54
   1   9 -15  228.52   87.17
  -1  -9  15  149.12   63.60
   1   9 -14  201.85   93.95
  -1   9  14  300.73   98.26
  -1  -9  14  282.67   65.24
   1  -9 -14  342.60   84.46
  -1   9  13  348.82  119.16
  -1  -9  13  459.78   90.41
   1  -9 -13  592.33  108.09
   1   9 -12  252.23   72.68
  -1   9  12  254.39   95.03
  -1  -9  12  219.02   76.90
   1  -9 -12  355.88   79.49
   1   9 -11   35.16   40.80
  -1   9  11   42.33   54.04
  -1  -9  11   58.66   20.03
  -1  -9  11    7.32   51.37
   1   9 -10 1088.08  125.55
   1  -9 -10 1187.50  121.61
  -1  -9  10  974.91   60.70
  -1  -9  10 1168.68  140.28
  -1   9   9  290.40   61.08
   1   9  -9  212.03   52.62
   1  -9  -9  168.10   50.57
  -1  -9   9  213.85   56.42
  -1  -9   9  151.76   22.73
   1   9  -8 2329.77  174.91
  -1   9   8 2605.52  235.72
   1  -9  -8 2755.47  207.64
  -1  -9   8 2524.13  230.09
   1   9  -7  201.09   44.60
  -1   9   7  243.89   48.30
   1  -9  -7  133.69   49.91
  -1  -9   7   92.38   57.57
  -1   9   6 1646.51  148.81
   1   9  -6 1505.27  112.32
   1  -9  -6 1826.57   62.42
  -1  -9   6 1781.18  165.70
   1  -9  -6 1790.00  128.88
   1   9  -5  482.44   53.22
  -1   9   5  434.94   51.07
   1  -9  -5  474.86   52.69
  -1  -9   5  368.90   24.12
  -1  -9   5  368.75   69.61
   1   9  -4 1213.40   80.96
  -1   9   4 1240.74   80.89
   1  -9  -4  896.39   50.31
  -1  -9   4  918.19   92.52
   1  -9  -4  930.08   71.76
   1   9  -3 1287.29   77.25
  -1   9   3 1081.53   72.43
   1  -9  -3 1332.55   69.68
  -1  -9   3 1442.70  114.47
   1  -9  -3 1172.43   89.85
   1   9  -2   93.77   23.81
  -1   9   2   74.59   19.10
   1  -9  -2   85.91   25.95
  -1  -9   2  104.72   33.67
   1  -9  -2  118.74   24.73
  -1  -9   2  109.81   16.37
   1   9  -1 8439.02  330.16
  -1   9   1 7677.95  266.32
   1  -9  -1 7419.46  378.47
   1  -9  -1 7500.57  377.41
  -1  -9   1 7253.48  358.23
   1  -9   0  350.32   47.21
  -1  -9   0  275.11   31.87
  -1  -9   0  301.24   35.82
  -1   9  -1 4002.57  190.86
  -1   9  -1 3831.86   88.24
   1  -9   1 3410.95  215.62
  -1  -9  -1 3536.23  170.20
  -1  -9  -1 3553.54  168.19
  -1  -9  -1 3578.55  185.94
  -1   9  -2 2157.15  119.74
  -1  -9  -2 1949.26  100.33
   1  -9   2 2022.63  144.76
  -1  -9  -2 2069.16  105.99
  -1   9  -3  321.68   43.65
  -1  -9  -3  350.11   40.30
   1  -9   3  410.04   57.13
  -1  -9  -3  363.16   35.81
  -1  -9  -3  330.89   41.65
  -1   9  -4  430.10   59.69
  -1  -9  -4  505.67   48.40
   1  -9   4  403.23   64.77
   1   9   5 1921.97   82.35
  -1   9  -5 2313.24  166.80
  -1  -9  -5 2148.12  132.53
   1  -9   5 2157.75  177.54
   1   9   6  793.34   80.12
   1   9   6  774.58   42.64
  -1   9  -6  744.57   90.38
  -1  -9  -6  608.99   63.88
   1   9   7 1466.78   55.44
   1   9   7 1706.02  154.83
  -1   9  -7 1803.43  139.14
   1  -9   7 1536.79  149.02
  -1  -9  -7 1339.43  120.55
   1   9   8 1155.93  153.86
   1  -9   8 1655.39  162.88
  -1  -9  -8 1406.39  129.57
   1   9   9 2525.44  236.61
  -1   9  -9 2472.21  227.14
  -1  -9  -9 2569.68  220.50
   1  -9   9 2788.38  225.51
   1   9  10  761.96  112.82
  -1   9 -10  600.59  102.77
  -1  -9 -10  502.85   79.48
   1   9  11  126.43   60.58
  -1   9 -11  233.90   64.79
   1  -9  11  103.76   61.62
  -1  -9 -11   48.74   53.79
   1   9  12   62.40   59.05
  -1   9 -12   11.60   55.80
  -1  -9 -12   97.51   55.95
   1  -9  12  228.29   60.06
   1   9  13 1113.64  178.92
  -1   9 -13  837.40  165.26
   1  -9  13 1063.09  148.47
  -1  -9 -13  861.90  134.07
   1   9  14  391.01  118.69
  -1   9 -14  384.21  118.76
  -1  -9 -14  298.53   86.41
   1  -9  14  356.34   85.87
   1   9  15  429.25  120.34
  -1   9 -15  443.15  130.45
   1  -9  15  419.57   94.80
  -1   9 -16  463.41  120.99
   1   9  16  402.48  116.57
   1  -9  16  260.17   99.10
  -1  10  16  355.56  111.36
   1  10 -16  189.48   97.92
   1 -10 -16  261.39  104.29
  -1 -10  16  200.36   65.66
   1  10 -15  128.59   86.51
  -1  10  15  132.81   82.93
   1 -10 -15  174.07   78.32
  -1 -10  15  158.45   65.22
  -1  10  14  315.83  111.84
   1  10 -14  229.05   99.11
   1 -10 -14  351.90   97.61
  -1 -10  14  267.97   68.14
   1  10 -13  102.52   45.84
  -1  10  13  -55.25   52.65
   1 -10 -13   21.10   46.30
  -1 -10  13  -39.47   41.13
   1  10 -12  575.79  116.49
  -1  10  12  794.46  144.70
   1 -10 -12  792.86  116.83
  -1 -10  12  726.78  124.54
   1  10 -11  125.47   57.33
  -1  10  11  228.06   77.90
  -1 -10  11  293.05   72.59
   1 -10 -11  177.67   64.44
   1  10 -10 1876.80  183.80
   1 -10 -10 1977.77  203.00
  -1 -10  10 2140.18  229.49
   1  10  -9    7.42   41.75
  -1  10   9   44.82   47.83
   1 -10  -9  125.21   45.46
  -1 -10   9   99.85   47.46
  -1  10   8  339.76   70.72
   1  10  -8  314.76   46.56
   1 -10  -8  212.72   55.12
  -1 -10   8  211.51   21.59
  -1 -10   8  252.35   65.17
   1  10  -7 1203.03   99.02
  -1  10   7 1164.95  111.23
   1 -10  -7 1106.90  103.84
  -1 -10   7 1062.03  133.09
  -1 -10   7  949.01   43.18
   1  10  -6  262.36   40.10
  -1  10   6  295.05   55.42
   1 -10  -6  238.44   23.02
  -1 -10   6  237.71   58.78
   1 -10  -6  262.92   54.75
   1  10  -5  291.70   48.46
  -1  10   5  227.15   45.85
   1 -10  -5  380.20   52.02
   1 -10  -5  274.24   23.35
  -1 -10   5  321.03   65.44
   1  10  -4 2467.94  124.21
  -1  10   4 2443.99  135.01
   1 -10  -4 2010.87   96.92
   1 -10  -4 2090.27  132.03
  -1 -10   4 2236.53  183.39
  -1 -10   4 2035.37   77.88
   1  10  -3 1062.66   74.63
  -1  10   3  964.90   66.20
   1 -10  -3 1078.27   89.81
   1 -10  -3 1100.02   65.85
  -1 -10   3 1159.57  107.16
  -1 -10   3  988.51   44.80
   1  10  -2  491.62   39.30
   1 -10  -2  372.09   43.04
   1 -10  -2  346.24   46.74
  -1 -10   2  356.23   57.02
  -1  10   1 2174.79   89.01
   1  10  -1 2382.60  126.64
   1 -10  -1 2534.16  146.92
  -1 -10   1 2692.32  107.79
   1 -10  -1 2319.74  142.51
  -1 -10   1 2491.34  153.91
  -1  10   0   47.69   12.16
  -1 -10   0   12.87   19.03
  -1 -10   0   19.10   27.70
  -1  10  -1  699.53   25.36
  -1  10  -1  731.02   72.28
  -1 -10  -1  818.11   67.64
  -1 -10  -1  770.66   53.40
  -1 -10  -1  702.48   55.53
   1 -10   1  758.09   75.91
  -1  10  -2  350.90   48.75
   1 -10   2  335.58   57.20
  -1 -10  -2  442.60   41.03
  -1 -10  -2  334.09   46.42
  -1 -10  -2  355.18   36.05
  -1  10  -3  565.26   59.16
   1 -10   3  498.41   68.65
  -1 -10  -3  453.77   42.39
  -1 -10  -3  471.49   48.55
  -1  10  -4 1417.70  118.86
   1 -10   4 1419.36  151.04
  -1 -10  -4 1417.73  111.48
  -1 -10  -4 1552.36   99.84
  -1 -10  -4 1387.23   75.69
   1  10   5  352.70   50.52
  -1  10  -5  386.84   53.45
  -1 -10  -5  173.23   48.60
   1 -10   5  274.60   63.08
  -1  10  -6  459.22   78.09
   1 -10   6  450.14   79.16
  -1 -10  -6  369.50   62.20
   1  10   7   74.42   49.50
  -1  10  -7   91.44   46.26
  -1 -10  -7  108.06   33.75
  -1  10  -8  399.43   78.88
   1  10   8  395.52   87.65
   1 -10   8  477.93   96.65
  -1 -10  -8  503.17   61.96
  -1  10  -9  342.63   77.54
  -1 -10  -9  348.97   71.14
   1 -10   9  339.41   88.72
   1  10  10  133.78   60.61
  -1  10 -10  161.55   58.67
   1 -10  10   39.13   63.63
  -1 -10 -10  110.49   45.46
   1  10  11   19.13   72.09
  -1  10 -11  166.63   64.73
   1 -10  11  237.69   60.23
  -1 -10 -11  106.57   61.47
   1  10  12  452.91  117.94
  -1  10 -12  350.65   94.72
  -1 -10 -12  464.21   98.65
   1 -10  12  510.20  105.35
   1  10  13  104.45   68.38
  -1  10 -13  190.38   73.39
   1 -10  13  107.24   69.11
  -1 -10 -13   84.70   64.63
   1  10  14  -13.94   54.32
  -1  10 -14   57.05   55.48
   1 -10  14   47.83   46.49
  -1 -10 -14  -62.43   48.98
  -1  10 -15   49.84   93.37
   1  10  15  209.66   79.89
   1 -10  15   67.39   71.93
  -1 -10 -15  226.37   69.59
   1  11 -15  104.07   57.95
   1 -11 -15  -25.30   64.79
  -1 -11  15   15.95   50.45
  -1  11  14  -72.34   68.12
   1  11 -14  -45.39   52.17
   1 -11 -14   96.59   59.32
  -1 -11  14  -56.21   44.58
   1  11 -13  283.87   70.90
  -1  11  13  180.33  100.95
   1 -11 -13  283.63   79.72
  -1 -11  13  223.56   80.67
   1  11 -12  212.75   80.21
  -1  11  12  286.91   94.68
   1 -11 -12  261.38   76.91
  -1 -11  12  301.73   87.45
  -1  11  11   93.57   61.19
   1  11 -11   -3.29   44.10
   1 -11 -11   13.39   53.36
  -1 -11  11  168.28   56.91
  -1  11  10  713.70  129.76
   1  11 -10  660.99  102.27
   1 -11 -10  852.72  106.12
   1  11  -9  159.87   47.47
  -1  11   9  117.23   57.26
   1 -11  -9  148.62   49.30
  -1 -11   9   76.33   69.03
   1 -11  -8  734.85  108.00
  -1 -11   8  755.30  129.05
  -1  11   7  647.49   98.97
   1  11  -7  818.21   84.22
   1 -11  -7  684.07  100.66
  -1 -11   7  578.52  103.30
  -1  11   6  827.23   90.28
   1  11  -6 1027.05   96.98
   1 -11  -6  700.91   88.99
  -1 -11   6  713.60  122.18
   1  11  -5  986.72   97.94
  -1  11   5  904.09   92.48
   1 -11  -5 1076.08  104.61
   1 -11  -5  962.38   52.45
  -1 -11   5 1169.31  115.39
  -1 -11   5 1021.39   43.35
   1  11  -4 1064.00   76.71
  -1  11   4 1055.16   82.34
   1 -11  -4  895.88   86.10
  -1 -11   4  897.88  125.86
   1 -11  -4  960.31   61.60
   1  11  -3  561.28   54.56
  -1  11   3  427.98   44.83
   1 -11  -3  542.77   57.88
  -1 -11   3  490.75   28.58
  -1 -11   3  535.94   73.59
  -1  11   2  113.67   25.03
   1 -11  -2  126.95   34.36
   1 -11  -2  175.53   40.36
  -1 -11   2  382.78   46.06
  -1  11   1 2071.92   83.87
  -1 -11   1 2095.03  148.96
  -1 -11   1 2181.30  100.77
  -1  11   0  184.81   18.07
   1  11   0  191.52   22.86
  -1  11   0  146.79   29.31
   1 -11   0  143.25   40.81
  -1 -11   0   91.20   28.25
  -1  11  -1 1844.54  123.82
  -1  11  -1 1762.34   53.14
  -1 -11  -1 1733.50  107.27
  -1 -11  -1 1926.70  123.92
   1 -11   1 1798.14  142.95
  -1 -11  -1 1803.25  115.10
  -1  11  -2  543.41   70.91
  -1 -11  -2  690.10   62.98
   1 -11   2  697.34   91.06
  -1 -11  -2  740.37   62.97
   1 -11   3  147.69   47.41
  -1 -11  -3   64.90   30.80
  -1 -11  -3   76.76   27.21
  -1  11  -4  312.75   53.19
   1 -11   4  226.09   56.52
  -1 -11  -4  218.71   42.20
   1  11   5 1205.28  109.67
  -1  11  -5 1139.92   97.90
   1 -11   5  878.23  132.89
  -1 -11  -5  853.95   89.20
   1  11   6 1178.84  137.56
  -1  11  -6 1218.22  146.07
  -1 -11  -6 1304.22  118.69
   1 -11   6 1454.65  154.26
   1  11   7 1124.14  124.69
   1  11   7 1170.81   62.89
  -1  11  -7 1356.55  134.84
  -1 -11  -7 1355.96  111.86
  -1  11  -8 1007.51  119.60
   1  11   8 1029.95  138.23
   1 -11   8  753.11  139.34
  -1 -11  -8  835.73   98.18
   1  11   9 1116.10  171.93
  -1  11  -9 1048.75  145.93
   1 -11   9 1302.93  163.18
  -1 -11  -9 1279.40  131.48
   1  11  10  354.66   98.68
  -1  11 -10  347.95   73.09
   1 -11  10  356.42   82.99
  -1 -11 -10  313.49   76.43
  -1  11 -11  118.03   58.93
  -1 -11 -11   77.90   56.67
   1 -11  11  227.41   73.31
  -1  11 -12  511.26  115.81
   1  11  12  413.64  111.43
   1 -11  12  530.78  104.94
  -1 -11 -12  476.03   95.21
  -1  11 -13  -26.28   53.37
   1  11  13   92.74   62.49
   1 -11  13   58.01   46.36
  -1 -11 -13   11.76   48.40
   1  11  14  452.43  130.56
  -1  11 -14  323.31   99.07
   1 -11  14  360.40   93.45
  -1 -11 -14  342.41  108.07
   1  11  15  159.88  100.32
  -1  11 -15  282.88   98.88
   1 -11  15   17.32   77.72
  -1 -11 -15  256.73   85.95
   1  12 -15  136.96  102.45
  -1  12  15  244.38   90.42
  -1 -12  15  189.97   80.16
   1 -12 -15  288.96   96.79
   1  12 -14  -10.30   60.46
  -1  12  14    1.76   64.41
   1 -12 -14   87.70   64.30
  -1 -12  14   95.09   56.71
   1  12 -13  -53.12   51.73
  -1  12  13   74.28   56.96
   1 -12 -13  -55.22   44.28
   1  12 -12  103.07   54.91
  -1  12  12  145.67   72.76
   1 -12 -12  246.89   70.64
  -1 -12  12  -49.93   63.22
   1  12 -11  198.10   69.70
   1 -12 -11  303.26   84.48
  -1 -12  11  177.21   78.38
   1  12 -10  131.50   62.64
  -1  12  10  167.10   63.70
  -1 -12  10  186.57   78.86
   1 -12 -10  188.26   70.99
   1  12  -9  438.49   87.92
  -1  12   9  609.87   99.50
   1 -12  -9  513.89   99.36
  -1 -12   9  458.01  102.97
   1  12  -8  506.34   78.21
   1 -12  -8  468.44   79.80
  -1 -12   8  355.44  106.32
  -1  12   7  664.66   98.99
   1  12  -7  607.86   75.30
   1 -12  -7  569.74   95.72
  -1 -12   7  562.38  117.36
   1  12  -6  187.82   46.83
  -1  12   6  152.37   53.33
   1 -12  -6  254.68   49.88
  -1 -12   6  152.85   63.64
   1  12  -5  518.41   77.19
  -1  12   5  447.57   66.92
  -1 -12   5  525.71   98.90
   1 -12  -5  465.47   43.50
  -1  12   4  314.35   38.61
   1 -12  -4  224.22   32.25
  -1 -12   4  217.31   19.42
   1 -12  -4  170.15   48.23
  -1 -12   4  252.06   58.72
   1  12  -3  617.58   63.51
  -1  12   3  560.40   54.87
   1 -12  -3  624.98   56.96
   1 -12  -3  639.46   78.81
  -1 -12   3  649.88   87.75
  -1 -12   3  572.13   36.90
   1  12  -2  163.07   31.62
  -1  12   2  137.61   25.63
   1 -12  -2   99.80   35.90
   1 -12  -2  118.10   38.74
  -1 -12   2   91.23   47.80
  -1 -12   2  128.93   22.23
  -1  12   1  272.45   26.20
   1  12  -1  197.90   42.62
   1 -12  -1  263.70   50.10
  -1 -12   1  290.31   30.76
   1  12   0  203.40   36.70
   1 -12   0  209.66   48.39
  -1 -12   0  178.65   44.55
  -1  12  -1  287.76   59.82
  -1 -12  -1  300.77   43.50
   1 -12   1  261.27   60.21
  -1 -12  -1  340.75   44.71
  -1 -12  -1  371.44   45.52
  -1  12  -2 1391.23  132.83
  -1 -12  -2 1415.41   98.52
   1 -12   2 1420.25  150.88
  -1 -12  -2 1400.17  104.42
  -1 -12  -2 1574.94  118.00
  -1  12  -3  426.01   61.42
  -1 -12  -3  206.52   49.52
   1  12   4  195.49   42.55
  -1  12  -4  223.90   50.57
   1 -12   4  293.11   69.81
  -1 -12  -4  222.11   37.08
  -1 -12  -4  192.19   45.76
  -1  12  -5  613.78   82.99
   1  12   5  464.00   82.44
   1 -12   5  680.38  108.34
   1  12   6  896.49  105.27
   1  12   6  745.91   52.98
  -1  12  -6  888.76  123.38
   1 -12   6  790.19  125.54
   1  12   7  773.37   89.65
  -1  12  -7  677.69  101.93
   1 -12   7  606.00  104.16
  -1 -12  -7  531.53   91.26
   1  12   8  523.79  107.79
  -1  12  -8  490.72   90.34
   1 -12   8  524.43  101.13
  -1 -12  -8  415.91   87.34
   1  12   9  307.14  108.02
  -1  12  -9  395.15   99.94
  -1 -12  -9  558.82   90.43
   1 -12   9  600.16  111.77
   1  12  10  176.55   80.44
  -1  12 -10  293.51   73.03
   1 -12  10  108.62   83.15
  -1 -12 -10  162.87   65.17
  -1  12 -11  117.81   67.78
   1 -12  11  151.92   65.79
  -1 -12 -11   99.96   60.84
   1  12  12  142.28   57.70
  -1  12 -12    2.67   53.57
   1 -12  12  -64.51   58.31
  -1 -12 -12   93.61   53.64
   1  12  13  153.98   73.51
  -1  12 -13  -19.12   75.72
   1 -12  13   61.71   61.00
  -1 -12 -13  134.19   66.08
   1  12  14  -38.15   57.78
  -1  12 -14   15.75   62.86
   1 -12  14   83.72   45.58
  -1 -12 -14  -51.86   51.10
   1  13 -14  -59.19   50.69
  -1  13  14  -44.32   70.40
   1 -13 -14   -0.25   55.93
  -1  13  13  337.28   96.60
  -1 -13  13  142.52   94.84
   1 -13 -13  319.62   87.98
   1  13 -12  -36.05   49.53
  -1  13  12   26.14   49.59
   1 -13 -12  -20.10   56.22
  -1 -13  12  -18.79   52.97
   1  13 -11  216.60   69.22
  -1  13  11  446.46   94.79
  -1 -13  11  250.40  102.21
   1 -13 -11  203.31   89.35
   1  13 -10  -60.05   47.70
  -1  13  10  -39.30   59.26
   1 -13 -10  -30.96   56.17
   1  13  -9  216.32   61.61
   1 -13  -9  180.83   69.67
  -1 -13   9  129.79   85.82
  -1  13   8  327.09   79.85
  -1 -13   8  291.60  101.56
  -1  13   7 1075.81  121.65
   1  13  -7 1007.49  117.12
   1 -13  -7  908.65  126.19
  -1 -13   7  878.36  161.04
   1  13  -6  341.87   61.75
  -1  13   6  387.88   64.09
   1 -13  -6  281.50   65.03
  -1 -13   6  341.90   92.23
   1  13  -5  746.02   82.02
  -1  13   5  625.17   76.53
   1 -13  -5  594.14   96.78
  -1 -13   5  647.24  102.39
   1  13  -4  139.33   35.53
  -1  13   4   54.99   29.57
   1 -13  -4   50.28   41.54
  -1 -13   4  -67.83   51.83
   1 -13  -4   40.95   28.34
   1  13  -3   87.95   30.97
  -1  13   3   35.55   24.97
   1 -13  -3   66.59   41.50
  -1 -13   3  107.35   39.87
   1  13  -2  157.61   38.87
  -1  13   2  121.57   26.45
   1 -13  -2  152.20   46.55
   1 -13  -2  147.12   35.63
  -1 -13   2  124.57   50.96
  -1  13   1  721.87   43.98
   1 -13  -1  647.97   76.20
   1 -13  -1  733.35   83.41
  -1 -13   1  695.37   54.33
   1  13   0  132.19   37.96
  -1  13   0  137.88   18.64
  -1  13   0  154.96   42.21
   1 -13   0  173.93   43.93
  -1 -13   0  138.05   32.36
  -1  13  -1  264.04   58.74
   1 -13   1  350.44   64.50
  -1 -13  -1  285.39   44.55
  -1 -13  -1  314.08   58.42
  -1  13  -2  531.97   72.36
  -1 -13  -2  369.31   58.61
   1 -13   2  253.84   87.07
  -1 -13  -2  456.05   61.93
  -1  13  -3  204.45   53.75
   1  13   3  233.34   44.07
   1 -13   3  240.66   71.28
  -1 -13  -3  305.82   51.19
  -1 -13  -3  301.51   43.40
   1  13   4  169.71   41.03
   1 -13   4  171.27   63.59
  -1 -13  -4  151.63   34.89
  -1 -13  -4  170.85   45.25
   1  13   5  720.40   98.08
  -1  13  -5  764.52  106.18
   1 -13   5  609.48  110.86
  -1 -13  -5  872.16   86.61
  -1 -13  -5  730.87   63.59
   1  13   6  672.63  109.31
  -1  13  -6 1065.95  127.01
   1  13   6  725.50   53.37
   1 -13   6  592.22  126.21
  -1 -13  -6  625.47   93.44
   1  13   7  388.43   85.35
  -1  13  -7  321.16   77.21
   1 -13   7  318.79   81.91
  -1 -13  -7  245.83   66.85
   1  13   8  146.96   71.03
  -1  13  -8  101.98   68.03
   1 -13   8  227.23   74.01
  -1 -13  -8  199.84   60.77
  -1  13  -9  528.28  121.05
  -1 -13  -9  613.93   88.81
  -1  13 -10  298.62   85.47
   1  13  10  204.46   87.12
   1 -13  10  301.23   83.52
  -1 -13 -10  208.17   66.51
   1  13  11  256.56  105.66
  -1  13 -11  321.23   80.38
  -1 -13 -11  322.17   85.10
   1 -13  11  232.48   96.05
  -1  13 -12  268.19  104.53
   1  13  12  276.31  110.77
   1 -13  12  345.22   87.09
  -1 -13 -12  251.45   79.05
   1  13  13    7.49   73.95
  -1  13 -13   27.57   59.27
  -1 -13 -13   80.20   59.28
  -1  13 -14  -18.00   75.09
   1  13  14   89.07   78.76
   1 -13  14  117.40   59.31
  -1 -13 -14   14.68   56.21
   1  14 -14   -3.72   45.45
  -1  14  14  -94.72   60.25
   1 -14 -14   23.90   52.07
  -1 -14  14   49.92   47.43
   1  14 -13  120.49   60.43
  -1  14  13   43.11   71.58
   1 -14 -13  -14.74   60.68
  -1 -14  13   38.63   57.19
   1  14 -12  226.75   80.09
   1 -14 -12   18.78   71.21
  -1 -14  12  252.30   73.82
   1  14 -11   15.85   54.78
  -1  14  11  162.27   61.10
  -1 -14  11   69.27   67.32
  -1  14  10  131.68   68.88
   1  14 -10  167.29   58.34
   1 -14 -10  264.46   81.02
   1  14  -9  625.63   96.04
  -1  14   9  800.29  119.37
   1 -14  -9  577.44  119.22
  -1 -14   9  453.06  143.63
  -1  14   8  264.14   69.61
   1  14  -8  286.58   61.11
   1 -14  -8  329.89   71.83
  -1 -14   8  283.93   86.48
   1  14  -7  160.17   57.56
  -1  14   7  179.21   50.20
   1 -14  -7  240.02   62.79
  -1 -14   7  113.47   73.84
  -1  14   6  111.47   41.25
   1 -14  -6  122.01   27.54
  -1 -14   6  161.79   75.09
   1 -14  -6  194.42   57.65
   1  14  -5  277.44   61.66
   1 -14  -5  160.88   55.99
  -1 -14   5  195.93   79.49
   1  14  -4  583.21   81.43
   1 -14  -4  622.13   94.94
  -1 -14   4  546.10  106.19
  -1  14   3  212.89   34.43
   1 -14  -3  181.22   39.62
  -1 -14   3  153.72   23.87
   1 -14  -3  237.54   48.66
  -1 -14   3  200.15   60.75
   1  14  -2   12.53   31.38
  -1  14   2   11.26   19.04
  -1 -14   2   17.91   17.97
  -1 -14   2   95.94   35.11
   1  14  -1   37.18   34.43
   1 -14  -1   -9.41   30.07
  -1 -14   1   36.88   20.53
  -1 -14   1   59.70   37.74
   1  14   0  559.60   61.13
  -1  14   0  555.73   82.64
   1 -14   0  669.43   86.98
  -1 -14   0  550.95   89.72
  -1  14  -1  470.92   87.45
   1 -14   1  402.44   86.91
  -1 -14  -1  531.62   77.16
   1  14   2   -6.56   26.57
   1 -14   2  106.93   45.95
  -1 -14  -2   76.01   34.11
  -1 -14  -2   20.47   34.88
   1  14   3  245.16   50.11
  -1  14  -3  206.88   55.84
   1 -14   3  256.19   67.12
  -1 -14  -3  227.01   52.78
  -1 -14  -3  182.20   44.30
   1  14   4  603.63   73.12
  -1  14  -4  525.51   85.85
  -1 -14  -4  576.20   67.98
  -1 -14  -4  605.88   80.25
   1  14   5  138.14   47.01
  -1  14  -5  163.05   61.32
  -1 -14  -5  131.45   49.23
   1 -14   5  186.24   64.05
   1  14   6   54.07   21.93
  -1  14  -6   82.07   45.92
   1  14   6  -17.76   38.41
   1 -14   6    6.64   56.31
  -1 -14  -6    6.93   38.22
   1  14   7  508.82   95.34
  -1  14  -7  605.84  113.03
  -1 -14  -7  456.60   87.53
   1  14   8  881.44  139.89
  -1  14  -8  885.84  141.19
   1 -14   8  983.50  175.08
  -1 -14  -8  731.34  120.16
   1  14   9  284.17   97.13
  -1  14  -9  402.70   89.15
  -1 -14  -9  274.78   82.41
   1 -14   9  411.66  109.12
   1  14  10  131.25   66.40
  -1  14 -10  117.33   64.22
   1 -14  10   -6.17   64.54
  -1 -14 -10   29.50   54.53
   1  14  11  292.37  102.10
  -1  14 -11  215.26   84.74
   1  14  12  126.63   63.92
  -1  14 -12   39.51   56.26
   1 -14  12    6.38   62.42
  -1 -14 -12  -53.72   46.20
   1  14  13  -85.68   74.89
  -1  14 -13   -9.72   58.41
   1 -14  13  151.93   68.33
  -1 -14 -13   67.57   51.62
  -1  15  13  -23.55   55.98
   1  15 -13   50.17   56.42
   1 -15 -13  -43.60   52.80
  -1 -15  13   71.36   59.52
   1  15 -12  160.53   81.64
  -1  15  12  207.78   93.30
   1 -15 -12  277.49   86.07
   1  15 -11   41.51   52.39
  -1  15  11   42.11   59.43
   1 -15 -11  -25.79   55.29
  -1 -15  11   42.67   57.73
   1  15 -10   76.13   46.70
  -1  15  10   24.26   58.08
   1 -15 -10   15.92   56.76
  -1 -15  10   70.70   68.20
   1  15  -9   21.71   48.69
  -1  15   9  109.57   56.67
   1 -15  -9   18.64   55.31
  -1 -15   9   17.44   63.19
   1  15  -8  204.10   62.15
  -1  15   8  123.02   54.96
   1 -15  -8  119.37   69.69
  -1 -15   8  206.10   77.09
  -1  15   7   66.09   56.98
  -1 -15   7  128.28   73.27
   1 -15  -7  265.45   65.21
   1  15  -6  234.09   66.31
  -1  15   6  155.19   55.67
  -1 -15   6  202.43   76.67
   1 -15  -6  233.68   63.02
   1  15  -5  557.54   70.41
  -1  15   5  296.27   55.91
   1 -15  -5  332.46   44.04
  -1 -15   5  200.45   93.83
   1 -15  -5  261.29   83.61
  -1  15   4   34.84   32.42
   1  15  -4   70.67   43.98
   1 -15  -4  150.48   36.12
  -1 -15   4   84.48   57.53
   1 -15  -4   66.07   45.62
   1  15  -3  459.76   71.26
  -1  15   3  356.69   46.25
   1 -15  -3  420.89   63.29
  -1 -15   3  378.63   88.59
   1  15  -2  494.99   70.69
   1 -15  -2  426.72   69.77
   1 -15  -2  411.72   61.97
  -1 -15   2  340.20   86.12
  -1  15   1  210.69   26.57
   1  15  -1  269.70   54.68
  -1  15   1  228.18   43.59
   1 -15  -1  195.14   52.57
  -1 -15   1  259.40   71.08
   1  15   0  379.60   59.65
  -1  15   0  289.43   63.60
   1 -15   0  187.92   61.71
  -1 -15   0  191.19   68.72
   1  15   1  364.41   49.19
   1  15   1  295.02   49.68
  -1  15  -1  214.02   67.12
   1 -15   1  364.37   68.40
  -1 -15  -1  294.16   68.68
   1  15   2 1788.62  139.31
  -1  15  -2 1864.29  191.70
   1 -15   2 1784.69  207.69
  -1 -15  -2 1830.52  161.84
   1  15   3  123.38   47.33
  -1  15  -3  233.88   61.94
  -1 -15  -3  182.19   43.76
  -1 -15  -3  137.47   47.58
   1  15   4    5.50   32.80
  -1  15  -4   92.23   36.96
   1 -15   4  -59.19   45.35
  -1 -15  -4   10.57   28.84
  -1  15  -5   40.84   57.85
   1  15   5  201.18   48.68
   1 -15   5  154.33   63.72
  -1 -15  -5   39.94   31.69
  -1 -15  -5  112.34   46.11
  -1  15  -6  208.83   71.67
   1  15   6   61.03   58.17
   1 -15   6   47.76   79.61
  -1 -15  -6  160.88   54.57
  -1  15  -7  186.97   74.35
   1 -15   7  234.09   90.97
  -1 -15  -7  287.02   66.95
  -1  15  -8  407.09   88.81
   1  15   8  356.30   96.82
   1 -15   8  412.76  111.42
  -1 -15  -8  314.62   71.97
   1  15   9  200.39   76.83
  -1  15  -9  234.03   73.82
   1 -15   9  166.76   85.54
  -1 -15  -9  251.51   72.32
  -1  15 -10   82.92   77.71
   1  15  10   84.48   77.68
   1 -15  10  192.65   83.35
  -1 -15 -10  150.49   63.31
  -1  15 -11  603.83  137.51
   1  15  11  461.97  144.32
   1 -15  11  560.04  140.83
  -1  15 -12 -100.83   62.56
   1  15  12  140.84   65.87
   1 -15  12   76.41   65.03
  -1 -15 -12  -23.27   55.05
   1  16 -12   62.48   71.22
  -1  16  12  100.35   70.77
  -1 -16  12  166.20   84.26
   1 -16 -12   96.01   68.93
   1  16 -11   55.93   47.58
  -1  16  11   56.47   62.40
   1 -16 -11   41.66   59.86
  -1 -16  11  -68.39   69.27
   1  16 -10  341.51   87.18
  -1  16  10  293.51   98.10
   1 -16 -10  188.55   85.72
  -1 -16  10  362.44   94.16
   1  16  -9   92.08   64.32
  -1  16   9   88.26   68.77
   1 -16  -9   82.49   60.12
  -1 -16   9  221.29   72.57
   1  16  -8   44.71   53.50
  -1  16   8   59.83   47.20
   1 -16  -8   53.38   58.97
  -1 -16   8  160.27   73.20
   1  16  -7  128.55   74.04
  -1  16   7  165.78   58.81
   1 -16  -7  205.33   67.48
  -1 -16   7  294.90   89.11
   1  16  -6  -37.11   44.05
  -1  16   6   35.59   36.06
  -1 -16   6   36.91   46.54
   1  16  -5   49.17   38.97
  -1  16   5   -6.73   31.88
   1 -16  -5   28.85   27.12
   1 -16  -5    1.15   41.14
  -1 -16   5   47.56   51.35
  -1  16   4   38.54   32.02
   1  16  -4   77.90   45.06
   1 -16  -4   30.01   34.07
  -1 -16   4  182.14   49.41
   1  16  -3  258.23   59.64
  -1  16   3  218.62   37.30
   1 -16  -3  235.10   61.67
   1 -16  -3  151.05   53.29
  -1 -16   3  161.08   64.29
   1  16  -2  504.28   69.96
   1 -16  -2  449.89   77.25
  -1 -16   2  442.73   96.00
   1  16  -1  252.58   59.95
   1  16  -1  176.38   35.52
   1 -16  -1  224.90   56.78
  -1 -16   1  286.38   63.08
   1  16   0  504.44   73.00
   1  16   0  316.08   48.79
  -1  16   0  422.26   73.75
  -1 -16   0  449.09   75.47
   1  16   1  147.94   42.13
   1  16   1  188.99   43.61
  -1  16  -1  172.61   60.29
   1 -16   1  156.46   59.63
  -1  16  -2   60.51   47.95
  -1 -16  -2   39.43   40.29
   1 -16   2   -0.90   46.06
  -1  16  -3  124.03   52.44
   1  16   3  124.36   44.25
   1 -16   3   75.46   62.65
   1  16   4   42.92   42.35
  -1  16  -4   52.51   45.81
   1 -16   4   64.50   48.25
  -1 -16  -4    7.61   41.57
  -1 -16  -4   49.54   34.67
   1  16   5  -53.45   38.12
  -1  16  -5  -32.98   43.01
  -1 -16  -5    7.07   25.57
   1 -16   5   46.85   41.80
   1  16   6   -6.86   41.82
  -1  16  -6  126.71   53.38
   1 -16   6 -103.61   51.74
  -1 -16  -6   12.45   37.10
   1  16   7   17.55   44.94
  -1  16  -7   46.59   59.96
   1 -16   7   86.38   60.08
  -1 -16  -7    1.31   43.55
  -1  16  -8  643.94  129.92
   1  16   8  634.35  111.04
   1 -16   8  553.86  133.41
  -1 -16  -8  548.06   94.05
   1  16   9   81.39   82.69
  -1  16  -9  207.91   74.57
  -1 -16  -9  180.60   66.70
   1 -16   9  154.77   78.49
   1  16  10  328.02   90.19
  -1  16 -10  370.29   94.36
  -1 -16 -10  169.59   88.01
  -1  16 -11   43.27   74.67
   1  16  11  106.91   79.04
   1 -16  11   68.27   66.57
   1  17 -11   -3.11   54.10
  -1  17  11   49.31   59.92
   1 -17 -11   -5.62   54.18
  -1 -17  11  144.81   71.15
   1 -17 -10  247.25   97.88
   1  17  -9  381.66   76.50
  -1  17   9  296.09   91.60
   1 -17  -9  210.90  101.20
  -1 -17   9  239.55  119.31
   1  17  -8   58.79   64.21
  -1  17   8  157.63   56.58
   1 -17  -8  165.17   63.05
   1  17  -7  -35.09   54.58
  -1  17   7   55.41   39.97
  -1 -17   7  105.18   67.86
   1 -17  -7  121.42   59.44
   1  17  -6  129.22   62.45
  -1  17   6  107.38   45.54
   1 -17  -6  114.06   59.01
  -1 -17   6   34.10   66.83
  -1  17   5  105.84   44.54
   1  17  -5  114.47   56.17
   1 -17  -5  146.10   60.69
  -1 -17   5  215.44   70.46
   1  17  -4  110.43   48.28
  -1  17   4   71.75   33.36
   1 -17  -4   75.90   34.84
  -1 -17   4   19.51   57.33
   1  17  -3    6.30   47.33
  -1 -17   3  123.55   51.22
   1 -17  -2  228.30   61.98
  -1 -17   2  256.69   86.23
   1 -17  -1  166.54   63.55
  -1 -17   1  183.01   61.57
  -1  17   0  369.59   79.40
   1  17   0  528.37   72.29
   1 -17   0  299.83   89.92
  -1 -17   0  427.16   93.09
   1  17   1  185.76   54.44
   1  17   1  223.71   43.68
  -1  17  -1  189.01   65.02
   1 -17   1  196.71   65.01
  -1 -17  -1  113.99   63.88
   1  17   2   98.88   40.12
  -1  17  -2   34.62   58.02
  -1 -17  -2   55.60   45.56
  -1  17  -3   42.52   56.18
   1  17   3   52.45   38.44
   1 -17   3   87.62   56.26
  -1 -17  -3   10.79   36.84
  -1  17  -4  319.11   78.01
   1 -17   4  250.53   73.27
  -1 -17  -4  152.32   53.94
  -1 -17  -4  151.87   53.60
   1  17   5  282.97   66.56
  -1  17  -5  247.01   87.46
  -1 -17  -5  163.87   65.50
  -1 -17  -5  170.64   46.06
  -1  17  -6  249.21   96.72
   1 -17   6  212.73   81.77
  -1 -17  -6  177.35   70.12
   1  17   7   20.56   45.31
  -1  17  -7  -34.58   53.30
   1 -17   7   20.38   58.34
  -1 -17  -7    5.16   40.88
   1  17   8  283.02   93.26
  -1  17  -8  259.98  101.40
  -1 -17  -8  384.03   88.57
   1  17   9   38.08   69.73
   1 -17   9  162.04   78.65
  -1 -17  -9   65.29   59.27
   1  17  10   19.10   67.62
  -1  17 -10   35.51   66.26
   1 -17  10   86.40   84.70
   1  18 -10    3.95   56.32
  -1  18  10   -0.32   58.30
   1 -18 -10    5.81   61.04
  -1 -18  10  111.50   64.87
   1 -18  -9   38.93   60.61
   1  18  -8  140.69   55.35
  -1  18   8  116.89   58.79
   1 -18  -8   23.41   76.80
  -1 -18   8  123.16   89.53
   1  18  -7  133.06   70.37
  -1  18   7  129.08   55.10
   1 -18  -7  138.97   67.55
  -1 -18   7  114.63   88.40
   1  18  -6  124.33   73.14
   1 -18  -6  298.91   85.02
   1  18  -5  -20.12   52.33
  -1  18   5   38.95   32.11
   1 -18  -5  129.00   55.93
  -1 -18   5  -36.13   61.47
   1 -18  -4  321.48   60.11
   1 -18  -4  334.50   91.36
   1  18  -3  519.52   86.41
  -1 -18   3  461.88   99.71
   1 -18  -2  112.53   49.93
  -1 -18   2  137.05   72.49
   1 -18  -1  446.23   94.62
  -1 -18   1  424.26   89.85
   1 -18   0  -23.25   49.38
  -1  18  -1  144.44   55.46
   1 -18   1   15.84   65.03
  -1  18  -2   62.87   43.08
  -1 -18  -2  -14.13   40.93
   1 -18   2   -7.31   46.67
   1  18   3   46.25   39.85
   1 -18   3   78.90   67.68
  -1 -18  -3   25.28   39.74
   1 -18   4   -6.00   47.68
  -1 -18  -4   12.91   33.24
  -1 -18  -4   19.95   39.83
   1  18   5  -24.93   39.92
  -1  18  -5    2.31   48.72
  -1 -18  -5   48.42   35.48
   1  18   6   77.19   65.22
  -1  18  -6  250.95   89.15
   1 -18   6   43.37   76.98
  -1 -18  -6  208.46   53.34
  -1  18  -7   46.38   72.23
   1  18   7   65.58   57.42
   1 -18   7  -40.96   87.27
  -1 -18  -7   86.49   48.78
  -1  18  -8  376.29  101.54
  -1 -18  -8  252.06   91.02
   1  18   9  254.52   88.64
   1 -18   9  139.07  115.00
  -1 -18  -9  100.58   74.22
   1  19  -8  173.31   51.50
  -1  19   8   -7.10   53.98
  -1 -19   8   19.82   86.89
   1  19  -7  -30.93   54.46
   1 -19  -7   50.20   52.85
  -1 -19   7   43.38   69.92
   1  19  -6  253.54   95.52
   1 -19  -6  294.70   96.09
   1  19  -5  150.92   60.49
   1 -19  -5   19.73   56.48
  -1 -19   5  -33.72   69.47
   1  19  -4  377.36   76.24
  -1 -19   4  -32.58   92.31
   1 -19  -3  107.68   51.53
  -1 -19   3  137.76   69.75
  -1 -19   2   15.85   56.58
   1 -19  -1   64.10   49.84
  -1 -19   0   65.43   58.69
   1  19   1   17.43   41.98
  -1  19  -1  110.12   58.07
   1 -19   1    5.62   60.68
  -1 -19  -1   57.77   52.15
   1  19   2   50.12   46.34
   1 -19   2   90.40   58.00
  -1 -19  -2   52.15   46.41
   1 -19   3  -41.12   57.41
  -1 -19  -3    7.35   34.52
  -1  19  -4   36.54   57.57
   1  19   4    5.62   41.45
   1 -19   4   82.74   63.88
   1  19   5   19.19   47.72
  -1  19  -5  212.53   56.96
  -1 -19  -5  -47.83   51.51
   1  19   6   18.16   51.66
  -1  19  -6   97.75   67.39
   1 -19   6  142.76   75.23
  -1 -19  -6    2.79   52.46
  -1  19  -7  -12.69   87.68
   1  19   7  153.97   63.89
   1 -19   7   87.72   87.39
  -1 -19  -7   73.39   61.38
  -1  19  -8  -27.97   64.61
   1 -19   8  114.11   89.92
  -1 -19  -8   41.02   55.54
   1  20  -7   82.49   64.43
   1 -20  -7  129.07   73.70
  -1 -20   7   -7.13   72.58
   1  20  -6   55.74   71.86
   1 -20  -6  162.83   63.22
  -1 -20   6   19.56   70.15
   1 -20  -5   15.08   62.82
  -1 -20   5  106.79   76.89
   1  20  -4  106.68   58.66
  -1 -20   4  -30.18   75.48
   1 -20  -3  -15.25   42.76
  -1 -20   3  124.12   67.45
  -1 -20   2  -68.83   69.04
  -1 -20   1   -9.89   47.28
   1 -20   0   50.34   44.59
  -1 -20   0   16.06   58.24
  -1  20  -1   10.19   54.56
   1 -20   1   19.19   44.68
  -1  20  -2  162.81   58.96
   1 -20   2  161.78   69.72
  -1 -20  -2   20.89   52.94
  -1  20  -3  -17.99   72.88
   1 -20   3  161.11   75.00
  -1  20  -4  -53.10   56.79
   1 -20   4  158.83   66.98
   1 -20   5    0.25   65.42
  -1  20  -6  141.22   95.37
   1  21  -4  122.22   60.42
  -1 -21   4   77.77   89.22
   1  21  -3   15.38   54.61
   1 -21  -2   43.65   51.04
   1 -21  -1  259.35   86.66
   1 -21   0  -27.82   47.12
  -1 -21   0   20.07   50.69
  -1 -21  -1   -5.62   46.89
   1 -21   2   -3.87   47.17
  -1  21  -3   62.14   73.64
   1 -21   3   81.82   75.07
   1 -21   4   -8.89   58.42
  -2   0  18  -23.85   56.48
  -2   0  17   36.62   57.87
  -2   0  16  195.84   72.08
  -2   0  15  230.16   83.18
  -2   0  14 1239.84  145.71
  -2   0  13    4.71   41.39
   2   0 -12   30.77   17.79
   2   0 -12   83.77   42.70
  -2   0  12   15.90   44.26
   2   0 -11  722.36   89.58
   2   0 -11  611.05   45.66
  -2   0  11  682.72   83.30
   2   0 -10  138.29   41.25
  -2   0  10  110.72   42.42
   2   0  -9   -3.09   15.50
   2   0  -9   32.89   26.35
  -2   0   9   35.53   26.15
   2   0  -8 1920.12   89.49
   2   0  -8 2011.47  126.28
  -2   0   8 1925.40  136.32
   2   0  -7  455.05   43.77
   2   0  -6 1469.93   70.69
   2   0  -6 1510.05   75.98
  -2   0   6 1385.98  106.32
   2   0  -5  999.89   50.08
   2   0  -5 1164.18   64.23
  -2   0   5 1370.36   84.64
   2   0  -4  742.49   44.64
   2   0  -4  713.93   36.73
  -2   0   4  767.60   57.93
   2   0  -3  230.19   24.76
  -2   0   3  144.43   24.29
   2   0  -2   47.03   15.49
  -2   0   2   75.10   20.30
  -2   0   1 8352.06  339.18
   2   0   0 4846.80  203.78
  -2   0   0 4636.30  187.00
   2   0   1 9313.47  365.60
  -2   0  -1 8668.92  326.44
   2   0   2  659.33   51.04
  -2   0  -2  650.41   41.26
   2   0   3  351.90   29.69
  -2   0  -3  286.32   21.23
   2   0   4   13.50   20.60
  -2   0  -4   42.08   19.79
  -2   0  -4   30.53   16.82
   2   0   5 1025.60   61.78
  -2   0  -5  997.00   70.34
   2   0   6 3600.01  175.31
  -2   0  -6 3285.44  162.75
  -2   0  -6 3723.07  166.54
   2   0   7 1907.01  113.47
  -2   0  -7 1890.27  105.38
  -2   0  -7 2045.96  131.10
   2   0   8 6063.97  315.55
  -2   0  -8 6065.34  366.54
   2   0   9  269.92   40.41
  -2   0  -9  233.75   56.60
  -2   0 -10  -13.72   36.70
   2   0  11  656.91   92.70
   2   0  11  724.37   76.07
  -2   0 -11  770.76  108.48
   2   0  12  367.71   56.46
   2   0  13 2230.53  205.89
   2   0  13 2144.36  175.06
  -2   0 -13 2461.26  264.39
  -2   0 -14 1273.14  170.59
   2   0  15  771.45  127.36
   2   0  16  320.90   90.15
   2   0  17  100.17   68.85
  -2  -1  18  133.75   68.48
  -2   1  17  458.26  122.77
  -2  -1  17  648.34  122.07
  -2   1  16  675.83  123.57
   2  -1 -15  541.60   95.64
  -2  -1  15  416.82   95.32
  -2   1  14  913.16  129.38
  -2  -1  14  878.77  112.83
  -2   1  13  107.98   60.96
   2   1 -13   88.46   21.33
   2  -1 -13   74.42   53.58
  -2  -1  13  115.51   43.56
  -2   1  12  327.55   71.49
  -2  -1  12  250.49   56.50
   2  -1 -12  187.71   54.94
  -2   1  11 5537.69  363.73
   2  -1 -11 4858.11  344.04
   2  -1 -11 4744.72  192.17
  -2  -1  11 5259.13  343.72
  -2   1  10 2465.17  198.26
  -2  -1  10 2036.43  166.63
   2   1  -9 2199.11  139.59
  -2   1   9 2240.71  152.62
   2  -1  -9 1357.86  118.23
  -2  -1   9 1566.10  125.70
   2   1  -8 1764.24  119.01
   2   1  -8 1667.58   81.98
  -2   1   8 1619.12  118.54
   2  -1  -8 1947.74   82.76
   2  -1  -8 1735.76  103.18
  -2  -1   8 1723.94  129.31
   2   1  -7 1211.52   83.20
   2   1  -7 1131.92   67.91
  -2   1   7 1001.14   91.85
   2  -1  -7 1065.66   73.82
  -2  -1   7 1235.78   85.27
   2  -1  -7 1301.21   61.24
   2   1  -6 2328.22  108.40
   2   1  -6 2146.92  100.06
  -2   1   6 1968.43  130.90
   2  -1  -6 2133.78   86.45
   2  -1  -6 2263.80  110.23
  -2  -1   6 2172.18  135.01
   2   1  -5 6532.79  260.83
   2   1  -5 6091.01  240.32
  -2   1   5 6891.18  312.51
  -2  -1   5 6517.81  308.74
   2  -1  -5 6308.95  233.01
   2   1  -4 1302.03   49.76
  -2   1   4 1759.59   87.69
   2  -1  -4 1201.05   58.05
   2  -1  -4 1286.56   55.82
  -2  -1   4 1242.56   70.70
  -2   1   310334.19  449.41
   2   1  -311333.86  464.46
   2  -1  -310917.32  413.17
  -2  -1   310986.46  448.71
   2   1  -2 2114.69   41.20
   2   1  -2 2423.54  101.25
  -2  -1   2 1749.98   98.32
   2   1  -1 1491.76   73.10
  -2   1   1 1372.85   65.67
   2  -1  -1 1608.59   38.50
  -2  -1   1 1631.81   81.04
   2  -1  -1 1604.58   77.01
   2   1   0  749.98   53.36
  -2   1   0  790.77   43.74
   2  -1   0  822.78   55.79
   2   1   1 2374.52  115.20
  -2   1  -1 2346.94   59.20
  -2   1  -1 2277.08   86.12
   2  -1   1 2116.18  100.49
  -2  -1  -1 2072.26   39.82
  -2  -1  -1 2303.11  103.42
   2   1   2  641.47   41.86
  -2   1  -2  556.58   24.17
  -2   1  -2  557.00   36.20
  -2  -1  -2  385.99   35.20
   2   1   3 4547.08  214.12
   2  -1   3 5014.40  228.10
  -2  -1  -3 5226.74  215.47
  -2  -1  -3 4862.01  153.74
  -2   1  -4 2907.86  119.28
   2   1   4 2696.69  125.04
  -2   1  -4 2914.12  110.66
   2  -1   4 2723.37  138.67
  -2  -1  -4 2566.94  122.61
  -2  -1  -4 2668.44  107.36
  -2   1  -5 4825.45  192.18
   2   1   5 4382.35  190.63
  -2   1  -5 4242.56  180.67
   2  -1   5 3735.47  201.78
  -2  -1  -5 3900.35  190.14
  -2   1  -6 2245.72  117.32
  -2   1  -6 2204.42  116.83
  -2  -1  -6 2279.73  133.50
  -2  -1  -6 2274.50  122.27
   2  -1   6 2392.55  124.75
  -2   1  -7  631.08   53.67
   2  -1   7  575.47   61.40
  -2  -1  -7  553.78   53.67
  -2  -1  -7  631.31   53.20
   2   1   8  238.76   33.90
  -2   1  -8  268.56   35.68
  -2   1  -8  317.07   46.51
   2  -1   8  177.14   39.96
  -2  -1  -8  112.38   44.82
  -2  -1  -8  153.00   47.74
   2   1   9 1022.06   81.62
  -2   1  -9 1116.91  107.23
   2  -1   9  981.42   87.39
  -2  -1  -9 1113.45   99.97
   2   1  10 1480.27  103.17
   2   1  10 1513.04  125.69
  -2   1 -10 1441.45  155.26
   2  -1  10 1811.99  130.07
  -2   1 -11 1776.24  181.36
   2   1  11 1598.88  148.11
   2  -1  11 1685.41  132.05
  -2  -1 -11 1822.14  167.95
   2   1  12  818.38  116.26
   2   1  12  794.99   69.96
  -2   1 -12  919.35  126.83
   2  -1  12  679.22  102.36
   2  -1  12  729.66   87.43
  -2  -1 -12  757.85  126.39
   2   1  13  561.99   66.05
   2  -1  13  635.14   93.32
   2  -1  13  657.01   87.12
  -2  -1 -13  774.45  116.01
   2   1  14   34.34   42.85
   2  -1  14    7.16   27.27
   2  -1  14  -18.33   38.58
  -2  -1 -14   31.52   53.83
   2   1  15   34.60   53.20
  -2   2  18  188.68   94.98
  -2   2  17  297.68  103.19
  -2  -2  17  212.75   85.10
  -2  -2  16  -42.72   43.52
  -2   2  15  615.99  112.12
   2   2 -15  778.76  118.72
   2  -2 -15  591.50  119.58
  -2  -2  15  504.41  101.70
  -2   2  14  545.79  110.51
  -2  -2  14  431.49   90.54
   2  -2 -14  569.31  113.58
  -2   2  13  341.94   80.61
   2   2 -13  582.51   81.19
   2  -2 -13  337.32   71.95
  -2  -2  13  345.08   46.75
  -2  -2  13  338.40   75.65
  -2   2  12  137.75   43.41
  -2  -2  12   52.03   41.79
   2  -2 -12  -19.32   36.76
  -2  -2  12   44.94   26.28
  -2   2  11 1452.17  158.04
  -2  -2  11 1776.04  108.66
   2  -2 -11 1657.67  141.59
  -2  -2  11 1646.05  143.34
  -2   2  10  507.22   82.44
   2  -2 -10  432.74   28.81
   2  -2 -10  584.82   73.67
  -2  -2  10  522.37   73.39
  -2  -2  10  529.95   52.63
  -2   2   9  101.04   39.35
   2   2  -9  125.85   39.17
   2  -2  -9   88.39   13.72
  -2  -2   9   99.26   26.17
   2  -2  -9  137.06   32.07
  -2  -2   9   82.65   33.21
   2   2  -8  443.47   58.60
  -2   2   8  498.18   71.58
   2  -2  -8  578.06   58.69
  -2  -2   8  618.53   56.69
   2  -2  -8  514.13   28.15
  -2  -2   8  501.92   46.21
  -2   2   7 3808.04  203.22
   2   2  -7 3528.15  172.44
   2  -2  -7 3330.09  116.92
  -2  -2   7 3604.22  181.87
   2  -2  -7 3374.48  182.96
  -2  -2   7 3577.40  164.84
   2   2  -6 3717.68  169.96
  -2   2   6 3650.46  209.57
  -2  -2   6 4407.48  202.56
   2  -2  -6 3863.64  171.87
   2  -2  -5  559.07   42.29
  -2  -2   5  589.19   46.15
  -2   2   4 3661.35  176.21
   2  -2  -4 3639.14  134.83
   2  -2  -4 3693.74  141.35
  -2  -2   4 3611.20  169.43
  -2   2   3 2915.94  134.89
   2  -2  -3 3095.85  125.21
  -2  -2   3 2999.70  138.24
   2  -2  -3 3054.04   93.31
   2   2  -2 2305.85   98.81
   2   2  -2 2285.95   44.02
  -2   2   2 2149.50   96.19
   2  -2  -2 2316.98   68.37
  -2  -2   2 2493.69  116.56
   2  -2  -1 1478.79   44.58
   2  -2  -1 1432.75   72.48
  -2  -2   1 1513.51   69.65
  -2   2   0 6628.80  239.34
   2   2   0 6373.35  251.14
  -2   2   0 6279.97  164.25
   2  -2   0 5843.90  231.97
  -2  -2   0 6069.98  245.46
  -2   2  -114652.33  528.01
  -2  -2  -115275.41  619.45
   2  -2   114853.10  628.02
   2   2   2 1977.65   92.60
  -2   2  -2 2086.29   69.40
  -2   2  -2 1947.35   83.02
   2  -2   2 1840.04   99.76
  -2  -2  -2 2076.96   99.61
  -2  -2  -2 1895.32   46.36
   2   2   3  795.00   57.08
  -2   2  -3  802.79   39.75
  -2   2  -3  662.94   50.54
   2  -2   3  922.67   61.09
  -2  -2  -3  950.53   36.65
  -2  -2  -3  902.96   63.95
   2   2   4  441.02   36.19
  -2   2  -4  290.25   31.25
  -2   2  -4  342.15   30.35
   2  -2   4  343.09   44.15
  -2  -2  -4  328.57   39.20
  -2  -2  -4  347.85   28.28
   2   2   5 2410.86  112.75
  -2   2  -5 2338.91  114.47
   2  -2   5 2798.54  146.20
  -2  -2  -5 2778.94  119.10
  -2  -2  -5 2816.60  154.12
  -2   2  -6 1464.96   81.22
  -2   2  -6 1360.99   73.40
   2  -2   6 1138.25   93.17
  -2  -2  -6 1175.58   78.18
  -2  -2  -6 1139.52   83.53
  -2   2  -7 5256.57  245.29
   2   2   7 5850.83  248.03
  -2   2  -7 5408.78  278.83
  -2  -2  -7 4984.07  275.60
  -2  -2  -7 4669.25  287.77
   2  -2   7 5137.77  291.28
   2   2   8 4216.64  218.30
  -2   2  -8 4151.04  229.23
   2  -2   8 5135.99  276.83
  -2  -2  -8 5196.29  298.41
   2   2   9 2285.99  117.34
  -2   2  -9 2040.16  165.41
   2  -2   9 1881.52  121.79
   2  -2   9 1924.88  153.87
  -2  -2  -9 2176.57  173.62
   2   2  10  418.84   82.14
   2   2  10  476.33   52.35
   2  -2  10  580.51   65.78
  -2  -2 -10  658.39   89.14
   2   2  11  482.74   54.71
   2   2  11  488.88   88.00
  -2   2 -11  633.06   98.44
   2  -2  11  485.23   68.97
  -2  -2 -11  546.55   96.73
   2   2  12  182.42   63.73
  -2   2 -12  284.15   72.28
   2  -2  12  392.56   65.46
  -2  -2 -12  399.61   88.69
  -2   2 -13 1289.87  189.88
   2   2  13 1389.97  173.02
   2  -2  13 1291.99  137.17
  -2  -2 -13 1501.69  200.87
   2  -2  14 1138.01  125.69
   2  -2  14 1285.80  140.46
  -2  -2 -14 1326.94  164.69
   2   2  16  356.38  102.60
  -2   2 -16  261.06  102.79
  -2   3  17  585.79  113.14
  -2  -3  17  316.01  104.81
  -2   3  16  417.85  118.99
   2  -3 -16  411.02  127.55
  -2   3  15 1103.86  179.08
   2  -3 -15 1133.90  164.30
  -2  -3  15 1101.84  136.33
  -2   3  14   62.95   49.76
   2  -3 -14   66.60   57.80
  -2  -3  14   67.04   32.90
  -2  -3  14   10.07   42.38
  -2   3  13  319.78   93.69
   2  -3 -13  323.14   90.77
  -2  -3  13  351.28   75.43
  -2  -3  13  349.02   55.54
  -2   3  12  159.03   57.64
   2   3 -12  189.96   54.56
   2  -3 -12   26.83   52.84
  -2  -3  12  113.61   37.26
  -2  -3  12   18.47   50.74
  -2   3  11 4678.66  400.83
   2  -3 -11 5210.38  358.40
  -2  -3  11 5171.59  345.81
   2   3 -10 1149.88   99.77
   2  -3 -10 1332.52  130.31
  -2  -3  10 1386.22  115.16
  -2  -3  10 1160.02   97.42
   2   3  -9 1431.16  106.96
  -2   3   9 1297.33  119.50
   2  -3  -9 1192.54   49.97
   2  -3  -9 1275.62  106.51
  -2  -3   9 1390.61  103.85
  -2  -3   9 1266.90   94.23
   2   3  -8 2521.25  140.79
  -2   3   8 2341.71  173.70
   2  -3  -8 2229.28  141.87
   2  -3  -8 2110.21   77.57
  -2  -3   8 2151.63  127.01
  -2  -3   8 2205.93  131.96
   2   3  -7  436.20   39.84
  -2   3   7  330.81   51.25
   2  -3  -7  476.39   48.49
  -2  -3   7  463.77   43.15
   2  -3  -7  411.40   26.07
  -2  -3   7  468.90   48.69
   2   3  -6  191.50   29.23
  -2   3   6  316.06   39.23
   2  -3  -6  193.01   20.45
   2  -3  -6  304.16   32.76
  -2  -3   6  202.55   33.94
   2   3  -5 1614.85   70.95
  -2   3   5 1658.52   97.18
   2  -3  -5 1574.94   70.43
  -2  -3   5 1502.45   80.38
  -2  -3   5 1548.79   84.33
   2   3  -4 8270.83  273.51
  -2   3   4 8987.50  399.12
   2  -3  -4 8890.79  319.95
  -2  -3   4 8663.13  375.91
   2   3  -3 2613.64  129.10
  -2   3   3 2677.61  130.06
   2  -3  -3 3049.94  107.40
   2  -3  -3 3324.23  116.04
  -2   3   2 6842.82  264.42
   2   3  -2 6738.97  272.16
   2  -3  -2 6497.70  247.76
  -2  -3   2 6319.81  266.21
   2   3  -1 1038.65   68.66
  -2   3   1 1054.45   55.87
   2  -3  -1 1213.92   56.59
   2  -3  -1 1178.33   45.32
   2   3   0  655.79   50.45
  -2   3   0  602.62   37.37
  -2   3   0  542.30   26.88
  -2  -3   0  373.98   45.00
  -2   3  -1 3807.26  134.31
   2   3   1 3777.68  170.17
  -2   3  -1 3754.90  120.36
   2  -3   1 4157.99  195.81
   2   3   2 3188.49  140.75
  -2   3  -2 3218.71  111.51
  -2   3  -2 3378.39  117.18
   2  -3   2 2754.62  163.32
   2   3   3 2144.23  105.81
  -2   3  -3 2270.15   92.10
  -2  -3  -3 2168.33   68.84
   2  -3   3 2230.93  120.68
  -2  -3  -3 1997.02  125.85
  -2   3  -4 8426.33  350.65
  -2  -3  -4 8846.05  411.22
   2  -3   4 9804.80  448.87
   2   3   5 3230.84  164.76
  -2   3  -5 4196.80  180.91
  -2  -3  -5 4103.40  220.94
   2  -3   5 4217.33  225.48
   2   3   6  660.47   48.05
  -2   3  -6  648.27   47.82
  -2   3  -6  660.28   52.06
   2  -3   6  875.83   66.01
  -2  -3  -6  814.82   64.50
  -2  -3  -6  888.94   54.98
  -2   3  -7  300.90   32.88
  -2   3  -7  169.20   39.90
   2  -3   7  173.45   46.23
  -2  -3  -7  180.90   35.40
   2   3   8 1637.19   90.27
  -2   3  -8 1533.24  115.95
  -2   3  -8 1608.60   94.22
   2  -3   8 1659.56  131.28
  -2  -3  -8 1863.03  142.66
   2   3   9 2221.60  113.90
  -2   3  -9 2307.23  166.86
   2  -3   9 2135.32  131.56
   2  -3   9 2147.79  172.50
  -2  -3  -9 1881.99  160.92
   2   3  10 1263.75   82.38
   2   3  10 1342.53  136.51
  -2  -3 -10 1253.13  132.36
   2   3  11 1523.91   94.62
   2   3  11 1779.34  150.96
  -2   3 -11 1496.94  147.12
  -2  -3 -11 1174.39  160.75
   2   3  12 1232.40  171.88
  -2   3 -12 1416.95  174.75
   2  -3  12 1735.10  166.29
   2  -3  12 1430.28  127.33
  -2  -3 -12 1664.24  176.09
  -2   3 -13  106.32   64.33
  -2  -3 -13  153.49   66.83
   2   3  14  420.49   96.19
   2  -3  14  446.97   80.43
   2  -3  14  438.25   77.50
  -2  -3 -14  695.13  121.07
   2   3  15  113.63   59.62
  -2   3 -15   96.88   59.80
   2  -3  15   67.00   49.20
   2   3  16  650.54  122.64
  -2   3 -16  647.08  146.66
  -2  -3 -16  489.07  121.44
   2  -4 -17  156.64   84.98
  -2  -4  17  189.82   73.05
  -2   4  16  378.72   93.61
   2  -4 -16  259.06  106.97
  -2  -4  16  260.87   71.94
  -2   4  15  113.27   64.41
  -2  -4  15    8.57   51.64
   2  -4 -15  117.31   56.84
  -2   4  14  772.94  142.93
   2  -4 -14  778.12  125.41
  -2  -4  14 1126.21  122.51
  -2  -4  14  797.67   91.89
  -2   4  13  563.32  103.31
   2  -4 -13  417.40   87.41
  -2  -4  13  551.99   91.26
  -2  -4  13  552.17   75.30
   2   4 -12  393.83   68.73
  -2   4  12  231.22   61.99
   2  -4 -12   80.13   64.35
  -2  -4  12  278.36   60.86
  -2  -4  12  131.93   46.41
   2  -4 -11 1046.44  108.44
  -2  -4  11 1085.35   93.75
  -2  -4  11 1051.47   97.75
  -2   4  10  831.61   97.70
   2   4 -10  849.35   96.67
   2  -4 -10  788.90  101.30
  -2  -4  10  775.57   85.31
  -2  -4  10  834.22   81.05
  -2   4   9  469.21   77.57
   2   4  -9  551.68   62.25
   2  -4  -9  473.85   68.76
  -2  -4   9  343.07   53.22
  -2  -4   9  377.56   56.00
   2   4  -8 1022.06   80.79
  -2   4   8 1138.78  107.82
   2  -4  -8  922.57   89.38
  -2  -4   8 1029.68   78.99
  -2  -4   8  915.87   82.76
  -2   4   7  402.64   59.67
   2  -4  -7  675.21   53.39
  -2  -4   7  578.25   52.03
   2  -4  -7  544.41   27.80
  -2  -4   7  588.03   57.84
  -2   4   6 1655.04  117.12
   2   4  -6 1596.28   79.35
   2  -4  -6 1341.46   56.28
  -2  -4   6 1422.65   85.65
   2  -4  -6 1464.75   91.03
  -2  -4   6 1382.44   89.52
  -2   4   5  811.40   72.85
   2  -4  -5  750.97   38.35
  -2  -4   5  819.26   51.08
   2  -4  -5  804.65   57.44
  -2  -4   5  733.11   61.31
   2   4  -4 2324.10   82.69
  -2   4   4 2457.51  125.77
   2  -4  -4 2521.47  110.84
  -2  -4   4 2826.60  122.00
  -2  -4   4 2547.60  134.93
  -2   4   3  919.71   59.94
   2   4  -3  993.83   32.73
   2  -4  -3  891.07   45.87
  -2  -4   3  860.34   54.44
  -2  -4   3  798.67   68.08
   2  -4  -3  838.26   49.20
   2   4  -2 4172.97   91.10
   2   4  -2 4535.71  189.31
  -2   4   2 4449.12  180.59
   2  -4  -2 3918.42  146.10
  -2  -4   2 3811.39  168.60
   2  -4  -1 1245.49   72.19
   2  -4  -1 1211.53   54.27
  -2  -4   1 1131.87   69.73
  -2   4   0 6323.79  206.24
   2   4   0 6162.47  242.00
  -2   4   0 5780.45  187.57
  -2  -4   0 5490.93  235.93
   2  -4   0 5621.19  264.41
  -2   4  -1 3282.59  131.09
   2   4   1 3704.25  180.87
  -2   4  -1 3392.71  131.35
   2  -4   1 3842.02  187.36
  -2  -4  -1 3732.32   79.84
  -2  -4  -1 3640.12  166.56
   2  -4   2  856.81   68.69
  -2  -4  -2  814.07   29.28
  -2  -4  -2  883.93   61.98
  -2   4  -3 3397.69  119.10
  -2   4  -3 3993.10  155.48
   2  -4   3 3482.03  196.47
  -2  -4  -3 3495.96  172.06
   2   4   4 1336.60   70.17
  -2   4  -4 1285.76   69.50
  -2  -4  -4  974.09   72.96
   2  -4   4 1130.65   99.14
   2   4   5 1913.57   89.41
  -2   4  -5 1876.38  103.34
  -2  -4  -5 1551.40   79.52
   2  -4   5 1559.99  111.51
  -2   4  -6 1987.77  110.43
   2   4   6 2086.80  100.86
  -2   4  -6 1929.78   86.97
  -2  -4  -6 2240.30  130.83
  -2  -4  -6 2068.29  103.27
   2  -4   6 2226.31  135.42
   2   4   7 2028.10   96.00
  -2   4  -7 2084.08   97.39
   2  -4   7 1963.43  156.51
  -2  -4  -7 1976.27  157.26
  -2  -4  -7 1722.53  106.41
   2   4   8 3375.77  150.86
  -2   4  -8 3149.40  207.79
  -2  -4  -8 3213.38  192.80
   2  -4   8 3816.21  245.37
  -2  -4  -8 3631.99  236.55
   2   4   9  209.95   34.87
  -2   4  -9  288.10   53.54
   2  -4   9  339.03   61.09
   2  -4   9  420.83   41.13
   2   4  10   83.66   25.92
   2   4  10  200.10   53.92
  -2   4 -10  124.03   51.03
   2  -4  10  132.86   44.02
   2  -4  10  122.60   32.91
  -2  -4 -10  133.85   36.20
   2   4  11   90.61   24.92
   2   4  11   97.70   47.51
  -2   4 -11   42.73   54.11
  -2  -4 -11  145.58   47.00
   2  -4  11  106.15   34.81
  -2   4 -12  754.80  116.15
   2   4  12  784.29  118.58
   2  -4  12  682.35  110.27
  -2  -4 -12  716.59  104.28
   2  -4  12  641.70   73.34
   2   4  13  639.20  119.70
  -2   4 -13  600.86  117.29
  -2  -4 -13  680.65  107.73
   2  -4  13  532.91   80.63
   2   4  14 2265.43  265.05
  -2   4 -14 2069.10  255.54
   2  -4  14 2025.24  208.93
  -2  -4 -14 2231.76  230.51
   2  -4  14 2032.51  179.50
  -2   4 -15  465.08  108.79
   2  -4  15  257.66   70.20
   2   4  16  265.26  109.95
  -2  -4 -16  361.53   93.62
   2  -5 -17  264.26  101.75
  -2  -5  17  178.14   69.99
  -2   5  16  430.00  116.26
   2  -5 -16  580.39  136.28
  -2   5  15  248.44  108.52
   2   5 -15  459.31  110.33
   2  -5 -15  423.26   98.12
  -2  -5  15  431.81   83.19
   2   5 -14  395.21   84.44
  -2   5  14  269.58   91.52
   2  -5 -14  153.27   71.67
  -2  -5  14  224.22   63.90
   2  -5 -13  440.70   99.27
  -2  -5  13  509.89   76.00
  -2  -5  13  419.81   69.33
   2   5 -12 1066.26  122.88
   2  -5 -12  801.53  110.63
  -2  -5  12  690.05   94.64
   2   5 -11 1936.01  183.15
  -2   5  11 1593.94  201.27
  -2  -5  11 2013.87  150.78
  -2   5  10 1709.82  144.79
  -2  -5  10 1415.91  113.40
   2  -5 -10 1395.99  131.20
  -2  -5  10 1314.92  123.32
   2   5  -9 2500.09  179.90
  -2   5   9 2230.56  191.59
  -2  -5   9 2892.02  168.25
   2  -5  -9 2910.46  210.14
  -2  -5   9 2497.63  179.12
   2   5  -8 1007.36   75.81
  -2   5   8  860.18   87.01
   2  -5  -8  769.76   34.01
   2  -5  -8  813.30   81.84
  -2  -5   8  896.16   65.80
  -2  -5   8  836.82   81.17
   2   5  -7   77.44   23.30
  -2   5   7   49.71   29.05
   2  -5  -7   15.54   28.68
   2  -5  -7   38.34   12.64
  -2  -5   7   28.63   22.81
  -2  -5   7   38.70   23.76
  -2   5   6  508.82   56.09
   2   5  -6  553.02   44.61
   2  -5  -6  640.15   34.45
  -2  -5   6  632.97   62.68
   2   5  -5 5200.50  202.47
  -2   5   5 5452.28  292.35
   2  -5  -5 5540.69  251.69
   2  -5  -5 5484.15  197.28
  -2  -5   5 5615.44  272.04
  -2  -5   5 5997.54  258.71
   2   5  -4 7495.55  238.89
  -2   5   4 7381.84  330.55
   2  -5  -4 6471.57  265.57
   2  -5  -4 6459.35  300.93
  -2  -5   4 6883.35  302.60
  -2  -5   4 6997.42  349.56
  -2   5   3 2807.58  166.96
   2  -5  -3 2966.58  121.76
   2  -5  -3 2948.80  128.39
  -2  -5   3 2890.25  139.51
   2   5  -2 4236.70  114.07
  -2   5   2 4029.10  183.09
   2  -5  -2 4600.61  195.84
   2  -5  -2 4648.70  178.06
  -2  -5   2 4389.45  202.79
  -2  -5   2 4608.59  194.54
   2   5  -1 2843.11   62.06
   2   5  -1 2964.01  128.33
   2  -5  -1 2286.49  127.73
   2  -5  -1 2328.68  108.44
  -2  -5   1 2417.01  132.44
  -2   5   0  348.57   28.44
   2   5   0  350.07   41.09
  -2   5   0  329.27   28.00
   2  -5   0  490.26   39.54
  -2  -5   0  431.82   34.69
  -2   5  -1 2013.49   92.69
   2   5   1 1966.00  107.86
  -2   5  -1 2054.33   79.53
   2  -5   1 2047.35  126.74
  -2  -5  -1 2490.83  115.79
  -2   5  -2 2386.53  108.82
  -2   5  -2 2250.17   77.60
   2  -5   2 2547.17  140.72
  -2  -5  -2 2436.73   71.77
  -2   5  -3 1106.16   55.87
   2   5   3  714.40   59.40
  -2   5  -3 1116.98   40.51
  -2  -5  -3  948.69   42.03
  -2  -5  -3  895.08   64.34
   2  -5   3 1046.77   93.18
   2   5   4  853.38   48.97
   2  -5   4  633.95   79.09
  -2  -5  -4  698.10   42.71
  -2  -5  -4  685.34   64.91
   2   5   5 3303.51  150.67
  -2   5  -5 3197.70  112.74
  -2   5  -5 3150.91  166.44
  -2  -5  -5 3286.37  138.60
  -2  -5  -5 3446.21  194.10
   2  -5   5 3419.32  200.52
   2   5   6 2938.02  133.11
  -2   5  -6 2650.53  103.36
  -2   5  -6 2695.40  144.49
  -2  -5  -6 2790.46  173.34
  -2  -5  -6 2610.14  132.36
   2   5   7 2208.64   96.84
  -2   5  -7 1925.71   93.00
  -2   5  -7 2337.01  132.11
   2  -5   7 2172.31  175.09
  -2  -5  -7 2174.46  130.63
  -2  -5  -7 2132.78  179.58
  -2   5  -8  107.02   38.85
   2  -5   8   80.57   20.55
   2  -5   8   64.19   45.63
  -2  -5  -8  181.32   42.78
   2   5   9  462.45   46.16
  -2   5  -9  596.71   82.33
   2  -5   9  760.98   51.08
   2  -5   9  719.80   96.37
  -2  -5  -9  649.82   76.72
   2   5  10 3752.56  175.46
   2   5  10 4134.63  323.24
  -2   5 -10 3548.73  264.65
   2  -5  10 3744.07  303.24
  -2  -5 -10 3510.77  282.69
   2   5  11  162.01   59.90
  -2   5 -11  209.36   63.55
   2  -5  11  168.97   63.51
   2  -5  11  143.92   36.92
  -2  -5 -11  189.22   58.81
   2   5  12 1362.27  169.92
  -2   5 -12 1356.34  174.46
  -2  -5 -12 1237.41  143.69
   2  -5  12 1186.12  103.77
   2   5  13  311.25   80.56
  -2   5 -13  145.02   72.23
   2  -5  13  119.52   41.93
   2  -5  13  202.92   63.73
  -2  -5 -13  239.92   73.65
   2   5  14   93.07   60.54
  -2   5 -14   46.78   61.56
   2  -5  14   15.11   47.40
  -2  -5 -14   61.05   60.87
   2   5  15   52.61   66.32
  -2   5 -15  132.65   61.93
   2  -5  15   33.71   48.85
  -2  -5 -15   46.61   63.61
   2   5  16  230.21   96.94
  -2   5 -16  337.47  113.39
  -2  -5 -16  352.95  115.54
  -2   6  17  140.20   82.45
   2   6 -17  140.53   82.72
   2  -6 -17   41.49   86.67
  -2   6  16  -12.27   55.71
   2   6 -16  -50.58   54.52
   2  -6 -16   58.09   58.05
  -2   6  15   56.89   83.46
   2   6 -15  147.84   77.43
   2  -6 -15  230.40   74.70
  -2  -6  15  156.13   50.22
  -2  -6  15  143.44   52.03
  -2   6  14  388.23   93.31
   2   6 -14  462.16   84.69
   2  -6 -14  219.97  107.29
  -2  -6  14  344.38   71.18
  -2  -6  14  350.24   70.98
  -2   6  13  393.40  100.82
   2   6 -13  229.34   90.76
   2  -6 -13  500.44   96.03
  -2  -6  13  460.55   69.22
  -2  -6  13  327.44   67.76
  -2   6  12  388.82   76.42
   2   6 -12  266.23   68.28
   2  -6 -12  218.20   71.75
  -2  -6  12  208.39   50.46
  -2  -6  12  167.30   63.70
   2   6 -11  131.15   48.49
   2  -6 -11  223.60   57.43
  -2  -6  11  210.28   57.02
   2   6 -10  728.32   91.74
  -2   6  10  689.38  111.38
   2  -6 -10  806.52   97.39
  -2  -6  10  733.61   71.35
  -2  -6  10  839.06   88.67
   2   6  -9  134.18   42.44
  -2   6   9  201.40   49.45
   2  -6  -9  158.15   49.29
  -2  -6   9  132.19   43.34
   2   6  -8  384.06   51.44
   2  -6  -8  335.22   52.20
  -2  -6   8  290.93   41.35
  -2  -6   8  384.06   60.78
   2   6  -7 2363.64  128.62
  -2   6   7 2305.29  156.87
   2  -6  -7 2482.37   84.78
   2  -6  -7 2683.22  154.05
  -2  -6   7 2574.78  135.85
  -2  -6   7 2706.70  173.89
  -2   6   6  168.88   41.69
   2  -6  -6  202.67   33.62
  -2  -6   6  233.00   32.61
  -2  -6   6  133.84   37.67
   2   6  -5 2124.50   92.38
  -2   6   5 2372.00  137.38
   2  -6  -5 1991.69  122.03
  -2  -6   5 1841.76  135.12
  -2   6   4 1284.43   84.07
   2   6  -4 1179.37   51.20
   2  -6  -4 1109.74   74.73
  -2  -6   4  954.16   92.45
  -2  -6   4  970.42   63.37
   2   6  -3 1144.63   43.82
  -2   6   3 1066.91   67.78
   2  -6  -3 1205.82   68.81
  -2  -6   3 1118.50   62.16
  -2   6   2 2415.37  115.71
   2  -6  -2 2083.60  107.67
   2  -6  -2 2182.02  115.23
  -2  -6   2 2223.31  137.84
  -2  -6   2 2156.74  110.26
  -2   6   1 2145.09   95.35
   2  -6  -1 2085.81   95.73
   2  -6  -1 2254.41  123.06
  -2  -6   1 1906.69  122.17
  -2  -6   1 2046.72   98.53
  -2   6   0  167.98   20.17
   2   6   0  181.42   33.15
  -2   6   0  172.92   23.56
   2  -6   0  233.60   36.22
  -2  -6   0  203.03   27.01
  -2   6  -112770.70  565.43
   2  -6   112837.02  647.45
  -2  -6  -112629.58  393.81
  -2   6  -2 2024.38   93.45
   2  -6   2 1815.77  120.54
  -2   6  -3 1620.27   54.27
   2   6   3 1864.46   98.44
  -2   6  -3 1695.30   90.02
  -2  -6  -3 1668.95   66.77
   2  -6   3 1750.78  133.82
  -2  -6  -3 1511.92  101.55
  -2   6  -4  686.25   64.48
   2   6   4  624.81   47.36
   2  -6   4  684.40   81.02
  -2  -6  -4  653.47   65.48
   2   6   5  216.72   29.80
  -2   6  -5  249.22   19.46
  -2   6  -5  221.10   42.70
   2  -6   5  193.20   52.17
  -2  -6  -5  248.81   51.99
  -2  -6  -5  353.18   30.44
  -2   6  -6 2157.91   74.94
  -2   6  -6 2337.83  145.95
  -2  -6  -6 1928.26  113.15
  -2  -6  -6 1800.32  145.84
   2  -6   6 1961.39  178.64
   2   6   7 1454.02   77.73
  -2   6  -7 1466.70  111.43
   2  -6   7 1544.55  123.48
  -2  -6  -7 1467.12  125.68
  -2  -6  -7 1353.14   95.20
   2   6   8 1426.31   74.25
  -2   6  -8 1523.55  116.49
   2  -6   8 1686.80  162.40
   2  -6   8 1611.38   76.47
  -2  -6  -8 1612.57  139.85
  -2  -6  -8 1468.76  115.04
   2   6   9 1013.00   60.09
  -2   6  -9 1104.51  102.55
  -2  -6  -9 1322.46  105.32
   2  -6   9 1510.58  133.84
   2   6  10   51.94   45.63
  -2   6 -10   39.93   40.07
   2  -6  10   52.62   53.78
   2  -6  10   58.59   22.38
   2   6  11  730.35  130.01
  -2   6 -11  600.28  111.81
  -2  -6 -11  787.00   99.21
  -2   6 -12  949.65  150.16
   2   6  12 1047.36  141.97
   2  -6  12  908.49  135.31
  -2  -6 -12  780.34  116.30
   2   6  13  386.89  108.83
  -2   6 -13  372.31   90.73
   2  -6  13  350.33   78.19
  -2  -6 -13  401.90   84.35
  -2   6 -14  541.41  119.58
   2   6  14  502.25  120.57
   2  -6  14  429.78   84.45
  -2  -6 -14  352.76  108.87
   2   6  15  960.12  172.08
  -2   6 -15 1037.25  192.97
   2  -6  15 1080.26  129.06
  -2  -6 -15 1033.24  168.18
  -2   6 -16   47.56   71.60
  -2  -6 -16   33.99   68.41
   2   7 -17  594.82  135.95
   2  -7 -17  331.53  138.17
   2   7 -16  186.76   71.62
  -2   7  16  207.21   89.82
   2  -7 -16   48.90   73.79
   2   7 -15  168.64   76.09
  -2   7  15  214.50   79.51
  -2  -7  15  182.61   56.28
   2   7 -14  213.67   71.73
   2  -7 -14   86.51   71.41
  -2  -7  14  146.94   46.40
  -2   7  13  240.51   90.59
   2   7 -13  233.75   63.15
   2  -7 -13  178.16   65.09
  -2  -7  13  226.28   49.45
  -2  -7  13  164.54   63.80
   2   7 -12  599.26   94.54
  -2   7  12  509.67  107.44
  -2  -7  12  579.64   92.08
   2  -7 -12  420.86   85.70
   2   7 -11  360.58   78.82
  -2   7  11  345.33   92.50
   2  -7 -11  539.92   75.54
  -2  -7  11  424.97   75.38
   2   7 -10  759.56   90.00
  -2   7  10  620.27  103.30
   2  -7 -10  595.32  100.51
  -2  -7  10  702.71   65.42
  -2  -7  10  657.65  100.03
   2   7  -9  708.85   75.08
  -2   7   9  697.67  101.91
   2  -7  -9  677.84   92.11
  -2  -7   9  818.45   98.01
   2   7  -8 1617.92  114.40
  -2   7   8 1708.10  160.92
   2  -7  -8 1526.67  130.81
  -2  -7   8 1800.20  154.67
   2   7  -7  545.99   56.22
  -2   7   7  585.77   79.30
   2  -7  -7  626.53   60.31
  -2  -7   7  661.77   57.45
  -2  -7   7  643.63   80.97
   2   7  -6  185.44   26.30
  -2   7   6  161.76   34.45
   2  -7  -6  100.41   18.02
   2  -7  -6  100.92   32.33
  -2  -7   6   88.92   27.98
  -2  -7   6  133.65   43.92
  -2   7   5  578.30   61.92
   2   7  -5  544.63   43.34
   2  -7  -5  606.12   58.95
  -2  -7   5  567.42   45.01
  -2  -7   5  581.77   70.31
   2   7  -4 1264.97   56.46
  -2   7   4 1017.54   75.38
  -2  -7   4 1240.63   66.23
  -2  -7   4 1305.28  100.48
  -2   7   3  684.61   43.54
   2  -7  -3  571.33   50.33
   2  -7  -3  468.23   45.74
  -2  -7   3  503.74   61.26
   2   7  -2 2794.19   99.56
  -2   7   2 3249.82  145.58
   2  -7  -2 3484.66  159.99
  -2  -7   2 3136.43  143.59
  -2  -7   2 3241.08  173.59
   2   7  -1 3726.79  114.44
  -2   7   1 3994.98  151.37
   2  -7  -1 3744.38  197.81
   2  -7  -1 4170.73  193.61
  -2  -7   1 3549.57  173.14
  -2  -7   1 3678.71  209.70
   2   7   0 1262.68   42.98
  -2   7   0 1274.15   69.69
  -2   7   0 1315.26   55.03
   2  -7   0 1275.75   85.31
  -2  -7   0 1302.52   82.73
  -2   7  -1 2688.55   90.04
   2   7   1 2564.98  132.63
   2  -7   1 2543.94  176.56
  -2   7  -2   65.86   26.22
   2   7   2   34.89   22.79
  -2   7  -2   47.81   11.09
  -2  -7  -2   91.49   14.78
  -2  -7  -2   88.19   26.72
   2  -7   2  152.32   32.56
  -2   7  -3 1396.89   94.47
   2   7   3 1527.35   76.76
   2  -7   3 1020.38  123.58
  -2   7  -4 2908.93  177.48
   2   7   4 2508.45  121.90
   2  -7   4 2788.52  202.59
  -2  -7  -4 2757.28  182.87
  -2  -7  -4 2661.41  113.03
  -2   7  -5 1719.35  130.38
   2  -7   5 1801.00  154.52
  -2  -7  -5 1606.01   88.49
  -2  -7  -5 1589.82  125.30
   2   7   6 1678.55   85.43
  -2   7  -6 1786.41  130.21
   2  -7   6 1565.92  166.60
  -2  -7  -6 1669.61  146.77
  -2  -7  -6 1716.56  102.19
  -2   7  -7 1616.92  126.47
   2  -7   7 1323.93   53.69
   2  -7   7 1489.32  138.09
  -2  -7  -7 1251.74   96.34
  -2  -7  -7 1334.57  139.67
   2   7   8   26.16   15.42
  -2   7  -8   -2.87   27.57
  -2  -7  -8  -16.07   33.17
   2  -7   8  -22.14   36.04
  -2   7  -9  296.99   76.37
   2  -7   9  409.30   32.99
   2  -7   9  683.74  101.40
  -2  -7  -9  456.47   64.89
  -2   7 -10 2069.75  210.51
   2   7  10 2364.39  236.36
   2  -7  10 2220.81  212.83
  -2  -7 -10 1703.25  178.89
   2   7  11 1412.48  161.14
  -2   7 -11 1209.95  133.72
  -2  -7 -11  894.67  134.59
  -2   7 -12  154.67   75.96
   2   7  12  129.75   79.33
   2  -7  12  337.26   69.42
   2   7  13  554.99  132.95
  -2   7 -13  620.14  130.09
  -2  -7 -13  468.45   92.01
   2   7  14   -8.04   70.04
  -2   7 -14  133.51   67.97
   2  -7  14   82.61   57.67
  -2  -7 -14   38.63   49.13
  -2   7 -15  168.69   83.42
   2   7  15  170.56   72.65
   2  -7  15  132.35   67.70
  -2  -7 -15  110.74   78.73
   2   7  16  -56.63   70.72
  -2   7 -16  -27.30   59.50
  -2   8  16   18.79   57.59
   2   8 -16   60.94   51.21
   2  -8 -16  -25.98   51.67
  -2   8  15  109.25   67.81
   2   8 -15   62.47   61.07
   2  -8 -15   -8.21   54.21
  -2  -8  15   33.41   44.28
  -2   8  14  486.50  112.18
   2   8 -14  251.12   76.65
   2  -8 -14  242.94   94.62
  -2  -8  14  191.14   53.18
  -2  -8  14  410.26   74.32
  -2   8  13  429.69  102.33
  -2  -8  13  364.35   61.56
   2  -8 -13  411.43   83.85
  -2  -8  13  386.30   92.08
  -2   8  12  469.19  110.04
   2   8 -12  329.43   81.68
   2  -8 -12  394.38   78.14
  -2  -8  12  331.89   54.71
  -2  -8  12  417.19   88.45
  -2   8  11  209.13   76.09
   2   8 -11  254.02   59.09
   2  -8 -11  201.02   65.04
  -2  -8  11  133.34   37.30
  -2  -8  11  211.11   58.18
   2   8 -10  201.12   52.44
  -2   8  10  204.68   77.95
  -2  -8  10  248.12   69.36
  -2   8   9  176.30   63.28
   2   8  -9  189.30   45.31
   2  -8  -9  166.15   47.41
  -2  -8   9  200.35   57.00
  -2  -8   9  145.85   33.42
   2   8  -8  955.48   86.46
  -2   8   8  989.48  109.56
   2  -8  -8  934.77  107.34
  -2  -8   8  936.19   70.85
  -2  -8   8  939.64  117.29
   2   8  -7  206.58   33.78
  -2   8   7  176.86   43.29
   2  -8  -7  110.97   17.98
   2  -8  -7  156.71   44.33
  -2  -8   7  126.18   29.40
  -2  -8   7  143.52   45.86
   2   8  -6  869.12   57.38
  -2   8   6  858.40   78.71
   2  -8  -6  714.82   40.51
   2  -8  -6  797.63   82.72
  -2  -8   6  662.94   86.26
   2   8  -5 1709.21   90.39
  -2   8   5 1705.63  118.29
   2  -8  -5 1695.22  104.46
  -2  -8   5 1621.53   81.40
  -2  -8   5 1730.91  137.18
   2   8  -4  180.76   21.56
  -2   8   4  140.16   32.46
   2  -8  -4   81.50   25.35
   2  -8  -4   96.68   29.29
  -2  -8   4   75.19   24.89
   2   8  -3  375.40   29.40
  -2   8   3  351.09   38.60
   2  -8  -3  307.02   40.70
   2  -8  -3  306.16   41.63
  -2  -8   3  275.31   51.51
  -2  -8   3  222.75   34.71
   2   8  -2 1474.72   60.59
   2  -8  -2 1380.85   97.42
  -2  -8   2 1343.84   78.08
   2  -8  -1  286.78   38.85
   2  -8  -1  216.31   43.21
  -2  -8   1  176.23   38.23
   2   8   0 3256.96  107.52
  -2   8   0 3373.01  112.61
  -2   8   0 3331.46  154.88
   2  -8   0 2941.61  186.43
  -2  -8   0 3075.94  170.30
  -2  -8   0 2800.57  166.77
  -2   8  -1 1392.20   95.55
  -2  -8  -1 1808.65  109.10
   2  -8   1 1971.08  123.11
  -2   8  -2 1018.92   36.98
  -2   8  -2 1140.66   81.04
   2  -8   2  983.07  107.05
  -2  -8  -2  961.06   75.01
  -2   8  -3  221.77   14.17
   2   8   3  281.11   33.46
  -2   8  -3  293.34   39.58
  -2  -8  -3  244.77   48.92
  -2  -8  -3  259.79   27.27
   2  -8   3  236.19   56.46
  -2   8  -4  203.94   42.75
   2   8   4  197.36   32.62
  -2   8  -4  166.60   12.23
  -2  -8  -4  163.14   49.50
  -2  -8  -4  238.58   28.70
   2  -8   4  319.74   56.17
   2   8   5 1109.76   66.31
  -2   8  -5 1264.44  104.08
  -2  -8  -5  903.70   67.19
  -2  -8  -5  915.68   95.61
   2   8   6 1171.00   72.51
  -2   8  -6 1159.87   97.42
  -2  -8  -6 1193.57  125.35
  -2  -8  -6 1267.78   82.99
   2   8   7 1107.63   62.94
  -2   8  -7 1062.67  101.88
  -2  -8  -7  952.47   75.39
  -2  -8  -7  801.19  130.26
   2   8   8 1010.05   62.51
  -2   8  -8 1139.31  121.09
   2  -8   8 1293.99  157.69
  -2  -8  -8 1097.99  122.17
  -2  -8  -8 1059.44   95.83
   2   8   9  565.65   82.79
   2   8   9  541.04   40.32
  -2   8  -9  608.99   84.87
   2  -8   9  792.64  109.91
  -2  -8  -9  755.72   77.09
   2   8  10  305.37   72.57
  -2   8 -10  316.11   64.88
   2  -8  10  237.30   74.11
  -2  -8 -10  201.46   64.24
   2   8  11   54.81   55.03
  -2   8 -11  113.48   56.25
   2  -8  11   46.00   59.54
  -2  -8 -11   33.84   47.45
   2   8  12  475.68   97.27
  -2   8 -12  305.50   88.10
  -2  -8 -12  424.96   81.00
  -2   8 -13  663.55  131.30
   2   8  13  546.50  135.08
   2  -8  13  709.88  134.41
   2   8  14  328.96  119.46
  -2   8 -14  429.86  108.53
  -2  -8 -14  338.93  103.09
   2   8  15  519.70  157.38
  -2   8 -15  537.41  151.55
   2  -8  15  551.03  123.58
  -2  -8 -15  663.65  136.24
   2  -9 -16  278.13  112.12
   2   9 -15   21.81   56.23
  -2   9  15  -40.16   56.20
  -2  -9  15   59.89   48.91
   2   9 -14  175.83   64.54
  -2   9  14  101.37   94.70
   2  -9 -14  124.87   83.21
  -2  -9  14  173.98   70.12
   2   9 -13  236.55   70.76
   2  -9 -13  192.97   79.84
  -2  -9  13  137.44   46.06
  -2  -9  13  304.87   74.99
   2   9 -12    4.97   45.42
   2  -9 -12   42.93   51.82
  -2  -9  12   47.78   26.79
  -2  -9  12   19.51   51.04
  -2   9  11  269.92   72.77
   2   9 -11  232.78   65.92
   2  -9 -11  344.37   70.14
  -2  -9  11  188.96   40.82
  -2  -9  11  190.59   65.92
  -2   9  10  316.14   84.62
   2  -9 -10  482.23   81.82
  -2  -9  10  404.70   51.10
   2   9  -9  326.87   54.19
  -2   9   9  414.96   65.72
   2  -9  -9  224.68   65.51
  -2  -9   9  191.59   40.11
  -2   9   8 1031.88  133.39
   2  -9  -8 1248.94  116.65
  -2  -9   8 1197.27   79.83
  -2  -9   8 1159.34  130.24
   2   9  -7  324.35   39.26
  -2   9   7  375.52   65.78
   2  -9  -7  405.15   60.62
   2  -9  -7  250.85   25.89
  -2  -9   7  304.98   75.62
   2   9  -6  510.42   50.45
  -2   9   6  392.88   63.26
  -2  -9   6  444.87   40.47
  -2   9   5  157.44   38.02
   2   9  -5  201.90   27.72
   2  -9  -5  101.80   35.41
  -2  -9   5  120.77   27.60
  -2  -9   5  232.52   47.07
   2   9  -4  293.98   35.59
  -2   9   4  274.57   41.95
   2  -9  -4  300.93   42.26
   2  -9  -4  276.15   36.74
  -2  -9   4  314.15   62.20
   2   9  -3 2506.79  115.56
  -2   9   3 2246.33  129.19
   2  -9  -3 2429.97  143.26
   2  -9  -3 2635.99  153.80
  -2  -9   3 2454.16  177.71
   2   9  -2  904.38   47.76
  -2   9   2  909.03   53.29
   2  -9  -2  778.50   76.16
   2  -9  -2  735.24   71.51
  -2  -9   2  748.06   61.73
  -2  -9   2  665.76   84.55
  -2   9   1 2591.81  109.57
   2  -9  -1 2514.98  156.70
  -2  -9   1 2355.91  128.35
  -2  -9   1 2319.16  166.97
  -2   9   0  712.51   37.22
   2   9   0  623.75   38.80
  -2   9   0  661.74   65.69
   2  -9   0  777.34   77.62
  -2  -9   0  838.32   62.75
  -2   9  -1  633.11   56.00
  -2   9  -1  570.77   28.99
  -2  -9  -1  536.61   54.82
  -2  -9  -1  541.24   58.62
  -2  -9  -1  620.71   40.20
   2  -9   1  670.64   71.82
   2   9   2  267.87   38.20
  -2   9  -2  302.52   48.65
   2  -9   2  419.31   66.02
  -2  -9  -2  355.86   53.50
  -2   9  -3  230.44   44.93
   2   9   3  242.98   36.97
   2  -9   3  278.42   66.34
  -2  -9  -3  267.54   50.88
  -2  -9  -3  321.73   30.99
   2   9   4  975.89   65.39
  -2   9  -4 1149.90   81.91
   2  -9   4  693.54  126.90
  -2  -9  -4  869.82   64.87
  -2   9  -5 1524.23  132.00
  -2  -9  -5 1245.90   87.48
  -2  -9  -5 1318.31  130.22
   2  -9   6   61.53   55.23
  -2  -9  -6   40.16   43.81
   2   9   7 2176.18  109.65
  -2   9  -7 2271.99  175.33
   2  -9   7 2619.76  267.89
  -2  -9  -7 2176.13  143.71
  -2  -9  -7 2215.12  223.64
   2   9   8  905.49   58.23
  -2   9  -8  904.68  113.09
  -2  -9  -8  884.18   89.28
   2  -9   8 1254.02  155.47
  -2   9  -9  308.58   68.37
  -2  -9  -9  178.06   56.50
   2  -9   9  266.20   74.96
   2   9  10  183.93   77.38
  -2   9 -10  254.25   77.87
   2  -9  10  325.16   82.83
  -2  -9 -10  344.40   60.66
   2   9  11 1408.40  184.95
  -2   9 -11 1492.20  195.77
   2  -9  11 1548.78  212.07
  -2  -9 -11 1302.78  135.76
  -2   9 -12  209.30   64.98
   2   9  12  236.14   81.20
   2  -9  12  176.30   81.13
  -2  -9 -12   97.74   51.90
   2   9  13  127.44   84.73
  -2   9 -13  194.81   76.54
   2  -9  13  179.31   78.60
  -2  -9 -13   70.52   63.02
   2   9  14   -3.95   67.15
  -2   9 -14  165.93   76.19
   2  -9  14  100.59   65.18
  -2  -9 -14   51.68   60.39
   2   9  15  158.36  110.49
  -2   9 -15  217.88   99.54
   2  10 -15    5.68   46.15
  -2 -10  15   -9.08   39.97
   2 -10 -14  354.51  105.07
  -2 -10  14  381.53   97.46
  -2  10  13   54.74   78.12
   2  10 -13  128.70   52.82
   2 -10 -13  116.52   67.10
  -2 -10  13   99.19   57.50
   2  10 -12  204.78   62.61
  -2  10  12  312.22   82.49
   2 -10 -12  167.71   81.21
  -2 -10  12  229.86   68.83
   2  10 -11  313.88   55.54
  -2  10  11  234.23   90.17
   2 -10 -11  264.78   69.94
  -2 -10  11  232.72   85.92
  -2 -10  11  226.32   40.60
  -2  10  10   -8.25   50.90
   2  10 -10   64.25   38.39
   2 -10 -10   48.15   47.82
  -2 -10  10   24.28   23.47
  -2 -10  10   47.78   53.24
   2  10  -9  250.18   51.71
  -2  10   9  207.63   66.82
   2 -10  -9  214.79   57.02
  -2 -10   9  181.21   32.44
  -2 -10   9  203.42   63.48
   2  10  -8  273.10   51.83
  -2  10   8  159.86   65.32
   2 -10  -8  369.27   74.20
  -2 -10   8  346.21   37.19
  -2 -10   8  422.62   84.21
   2  10  -7 1143.25   85.31
  -2  10   7 1172.37  102.24
   2 -10  -7  914.69  114.00
   2 -10  -7  867.38   46.71
   2  10  -6   38.27   26.81
  -2  10   6    6.24   32.57
   2 -10  -6   60.45   19.30
   2 -10  -6   79.19   32.79
  -2 -10   6   57.12   20.68
  -2 -10   6   45.26   47.66
  -2  10   5  236.88   48.94
   2  10  -5  344.82   40.23
   2 -10  -5  306.83   38.68
  -2 -10   5  249.55   35.16
   2 -10  -5  277.83   48.95
  -2 -10   5  352.97   71.01
   2  10  -4 2264.72  118.71
  -2  10   4 1988.37  123.10
   2 -10  -4 1930.58  151.59
  -2 -10   4 1883.11   99.35
  -2 -10   4 2145.90  186.01
   2  10  -3  665.19   46.11
  -2  10   3  604.70   52.83
   2 -10  -3  556.97   63.65
   2 -10  -3  562.01   73.99
  -2 -10   3  551.75   81.99
  -2  10   2 2007.01  100.07
  -2 -10   2 2010.16  119.56
  -2 -10   2 1941.69  155.19
  -2  10   1  544.82   38.03
   2 -10  -1  373.32   51.81
   2 -10  -1  407.86   65.38
  -2 -10   1  386.55   47.40
  -2 -10   1  374.87   56.91
  -2  10   0 1219.01   81.30
   2  10   0 1149.39   58.03
   2 -10   0 1067.62  100.53
  -2 -10   0  979.84   88.92
  -2 -10   0  985.06   72.64
  -2  10  -1  396.95   54.65
  -2  10  -1  371.31   23.53
  -2 -10  -1  452.26   49.95
  -2 -10  -1  581.56   40.17
  -2 -10  -1  499.73   54.94
   2 -10   1  573.01   76.21
  -2  10  -2  710.14   27.36
  -2  10  -2  831.50   74.63
  -2 -10  -2  941.48   73.08
   2  10   3  432.19   43.67
  -2  10  -3  542.93   56.88
   2 -10   3  222.04   72.66
  -2 -10  -3  352.82   56.22
  -2 -10  -3  325.19   38.06
  -2  10  -4  770.75   70.37
  -2 -10  -4  526.77   48.02
  -2 -10  -4  581.82   83.08
   2  10   5   40.32   25.65
  -2  10  -5  108.67   46.58
   2 -10   5   55.75   52.36
  -2 -10  -5   66.40   42.32
  -2  10  -6   47.93   47.78
   2  10   6   63.06   23.95
   2 -10   6   99.56   62.76
  -2 -10  -6   42.45   49.42
  -2 -10  -6  127.72   32.18
   2  10   7 1797.41   98.70
  -2  10  -7 1801.07  162.47
   2 -10   7 1771.54  211.82
  -2 -10  -7 1602.96  134.93
  -2 -10  -7 1775.59  167.17
  -2  10  -8  101.83   60.02
  -2 -10  -8  150.62   41.66
   2 -10   8  251.84   78.05
  -2  10  -9  416.01   80.64
  -2 -10  -9  446.40   69.63
   2 -10   9  520.22  116.19
  -2  10 -10  283.75   76.34
   2  10  10  393.26   83.84
   2 -10  10  439.08  103.74
  -2 -10 -10  326.17   71.62
  -2  10 -11  327.23   85.05
   2  10  11  272.89   99.39
   2 -10  11  253.34   98.81
  -2  10 -12  290.44   84.67
   2  10  12  257.47   89.27
   2 -10  12  331.70  100.16
  -2 -10 -12  214.27   74.61
  -2  10 -13   88.49   81.20
  -2 -10 -13  171.28   57.17
   2 -10  13   84.25   76.99
   2  10  14  232.33  118.21
   2 -10  14  349.74  100.98
  -2 -10 -14  274.87   84.99
  -2  11  15   37.04   77.60
   2  11 -15   28.40   54.12
   2 -11 -15   77.27   65.81
   2  11 -14  -11.67   47.53
   2 -11 -14   96.77   60.89
  -2 -11  14   35.40   58.29
  -2  11  13   43.41   81.09
   2  11 -13  139.51   57.73
   2 -11 -13   75.48   68.84
  -2 -11  13   67.34   68.31
   2  11 -12  106.10   51.75
  -2  11  12  137.20   71.66
   2 -11 -12  217.99   75.48
   2  11 -11   27.48   42.14
  -2  11  11  241.89   61.62
   2 -11 -11  -55.04   46.56
  -2 -11  11    5.19   55.83
   2  11 -10  166.11   55.28
  -2  11  10  213.14   73.02
  -2 -11  10  160.45   69.72
   2  11  -9  647.78   74.78
   2 -11  -9  615.42   88.82
  -2 -11   9  402.24   43.76
   2  11  -8  537.36   67.88
  -2  11   8  427.40   79.59
   2 -11  -8  622.28   85.54
  -2 -11   8  406.47   42.04
   2  11  -7  276.38   49.38
   2 -11  -7  238.91   65.86
  -2 -11   7  236.38   79.73
  -2  11   6  216.55   52.41
   2  11  -6  271.49   40.05
   2 -11  -6  312.56   56.17
  -2 -11   6  389.81   68.80
   2  11  -5  376.88   49.08
  -2  11   5  372.69   53.88
   2 -11  -5  285.85   41.21
  -2 -11   5  391.71   72.13
   2  11  -4  912.38   72.26
  -2  11   4  748.98   74.23
   2 -11  -4 1060.57   88.92
   2 -11  -4  873.19   74.83
  -2 -11   4  808.50   57.39
  -2 -11   4  889.80  105.37
   2  11  -3  497.22   44.00
  -2  11   3  501.49   46.98
   2 -11  -3  379.81   55.28
   2 -11  -3  298.94   70.85
   2  11  -2 1491.26   89.34
  -2  11   2 1424.48   79.84
   2 -11  -2 1777.02  119.34
  -2 -11   2 1582.38   99.38
  -2 -11   2 1491.73  146.57
   2  11  -1 1756.30   95.59
  -2  11   1 1815.45   87.92
   2 -11  -1 2017.23  152.06
  -2 -11   1 1695.41  110.18
   2 -11  -1 1804.37  132.24
  -2  11   0  918.93   44.21
  -2  11   0  981.55   90.25
  -2 -11   0  744.05   63.78
  -2 -11   0  891.51   94.98
  -2  11  -1  452.26   75.10
   2 -11   1  577.32   82.75
  -2 -11  -1  535.18   67.81
  -2 -11  -1  499.62   46.75
  -2 -11  -1  519.55   56.64
   2 -11   2  553.33   88.05
  -2 -11  -2  325.27   64.15
   2  11   3  960.51   69.90
   2 -11   3  819.68  119.11
  -2 -11  -3  719.06   93.51
  -2 -11  -3  703.47   65.86
   2  11   4  116.56   29.24
  -2  11  -4   77.12   42.03
   2 -11   4   64.80   55.75
  -2 -11  -4  128.13   40.68
   2  11   5 1285.84   91.54
  -2  11  -5 1546.32  141.02
  -2 -11  -5 1290.48  100.78
  -2 -11  -5 1551.19  157.83
   2 -11   6  291.10   86.03
  -2 -11  -6  330.29   80.20
  -2 -11  -6  307.94   48.55
   2  11   7  259.17   36.25
  -2  11  -7  281.58   76.33
   2 -11   7  554.19   98.99
  -2 -11  -7  354.26   55.52
  -2 -11  -7  264.45   77.83
   2  11   8   46.17   19.54
  -2  11  -8  146.97   42.70
   2  11   8   13.71   49.84
   2 -11   8   34.63   55.71
  -2 -11  -8   18.55   37.34
   2  11   9  106.01   55.86
  -2  11  -9   87.93   60.23
   2 -11   9   33.44   70.95
  -2 -11  -9   87.90   43.35
   2  11  10  380.87   93.31
  -2  11 -10  376.07   77.84
   2 -11  10  236.97  100.49
  -2 -11 -10  188.73   63.72
  -2  11 -11  484.41   92.60
   2  11  11  620.32  118.54
   2 -11  11  282.63  102.16
  -2 -11 -11  314.66   84.20
   2  11  12  164.81   83.96
  -2  11 -12  143.32   85.18
   2  11  13  325.00   94.82
  -2  11 -13   37.20   76.71
   2  11  14   34.16   53.89
  -2  11 -14   21.50   49.33
  -2 -11 -14  -23.73   44.16
  -2  12  14   74.76   65.70
   2  12 -14   49.35   57.60
   2 -12 -14   64.34   65.72
  -2 -12  14  -22.38   59.56
  -2  12  13  408.90  136.55
   2 -12 -13  519.45  105.28
  -2 -12  13  315.61  122.21
   2  12 -12   60.09   46.66
   2 -12 -12   19.50   63.45
  -2 -12  12   42.86   62.14
  -2  12  11  -40.90   63.32
   2 -12 -11   42.24   51.86
  -2 -12  11  140.30   56.53
   2 -12 -10  242.87   72.86
  -2 -12  10   75.06   77.96
   2  12  -9  340.31   59.34
  -2  12   9  207.48   81.58
  -2 -12   9  215.82   95.34
  -2  12   8  502.79   77.37
   2  12  -8  477.18   67.50
   2 -12  -8  411.42   89.19
  -2 -12   8  295.32  113.26
  -2  12   7  405.68   77.58
   2  12  -7  363.03   54.97
   2 -12  -7  533.37   83.17
  -2 -12   7  383.14   37.92
  -2 -12   7  553.57   91.24
  -2  12   6 1757.51  133.39
   2  12  -6 1686.39  115.17
   2 -12  -6 1753.23  160.47
  -2 -12   6 1440.23   85.92
  -2 -12   6 1662.58  202.13
  -2  12   5  351.07   50.00
   2 -12  -5  299.96   65.54
   2 -12  -5  270.46   40.60
  -2 -12   5  257.19   84.11
  -2  12   4  -32.96   22.85
   2 -12  -4   57.58   35.09
   2 -12  -4   42.99   24.10
  -2 -12   4   16.92   20.39
  -2 -12   4  -40.61   42.06
   2  12  -3   54.22   26.43
  -2  12   3   78.71   28.74
   2 -12  -3  127.16   35.94
   2 -12  -3  140.33   45.91
  -2 -12   3  160.49   52.68
   2  12  -2 3676.54  186.04
  -2  12   2 3516.23  164.24
   2 -12  -2 3593.51  269.40
   2 -12  -2 3731.85  258.78
  -2 -12   2 3538.59  197.95
  -2 -12   2 3612.65  259.58
   2  12  -1 1829.56  110.91
   2 -12  -1 1923.33  173.33
  -2 -12   1 1623.80  103.87
  -2 -12   1 1729.85  160.87
   2  12   0 1615.13   94.21
  -2  12   0 1614.46   73.65
  -2  12   0 1733.97  152.16
   2 -12   0 1663.24  170.51
  -2 -12   0 1931.60  129.04
  -2 -12   0 1791.16  137.88
  -2  12  -1  426.53   58.82
   2 -12   1  210.95   79.13
  -2 -12  -1  353.74   57.17
  -2 -12  -1  396.06   57.06
  -2  12  -2  487.28   69.35
   2 -12   2  484.49   86.45
  -2 -12  -2  416.63   51.59
  -2 -12  -2  314.31   63.07
  -2 -12  -2  425.09   59.08
   2  12   3  852.14   71.87
  -2  12  -3  949.99  114.53
  -2 -12  -3 1034.11   77.47
  -2  12  -4  549.31   80.15
   2 -12   4  364.09   87.39
  -2 -12  -4  339.80   51.01
  -2  12  -5 1161.70  130.48
   2  12   5  937.15   76.14
   2 -12   5  958.97  157.22
  -2 -12  -5  820.61  110.19
  -2 -12  -5  785.52   78.94
   2  12   6   96.50   31.52
  -2  12  -6   97.43   50.63
   2 -12   6    5.67   71.73
  -2 -12  -6   75.63   45.02
  -2  12  -7  646.97  112.89
   2  12   7  510.50   47.61
   2 -12   7  675.16  117.44
  -2 -12  -7  566.03   72.60
   2  12   8 1256.05  174.99
  -2  12  -8 1219.55  138.06
   2 -12   8 1125.14  192.42
  -2 -12  -8 1158.52  113.91
  -2  12  -9  207.37   68.38
  -2 -12  -9  232.85   56.93
   2 -12   9   72.42   94.91
   2 -12  10  123.34   84.46
  -2 -12 -10  112.24   51.94
   2  12  11  261.20  112.87
  -2  12 -11  350.21   97.30
   2 -12  11  310.96   99.84
  -2  12 -12   89.84   61.59
   2 -12  12   16.89   70.90
  -2 -12 -12   94.75   54.55
  -2  12 -13  111.13   79.48
   2  12  13   76.52   80.20
   2 -12  13   67.07   81.46
  -2 -12 -13  109.17   62.43
  -2  13  14    3.33   56.66
   2  13 -14    0.57   46.09
   2 -13 -14  -33.65   53.71
   2  13 -13  179.66   59.30
  -2  13  13   -4.96   97.20
  -2 -13  13  255.32   93.71
   2 -13 -13  205.60   77.25
  -2  13  12   -1.14   54.73
   2 -13 -12  -53.02   59.88
  -2  13  11   39.61   67.29
  -2 -13  11  185.85   69.22
  -2  13  10   19.09   65.88
   2  13 -10  148.72   46.90
   2 -13 -10   27.53   62.13
   2  13  -9   19.34   35.14
  -2  13   9   81.56   45.93
  -2 -13   9   89.94   67.35
   2 -13  -9   40.99   50.91
  -2  13   8  776.84  110.89
   2  13  -8  728.15   91.37
   2 -13  -8  760.77  109.73
  -2  13   7  295.94   57.61
   2  13  -7  258.69   56.78
   2 -13  -7  342.04   67.36
   2  13  -6  146.95   37.88
  -2  13   6   52.58   42.86
   2 -13  -6  190.73   47.80
  -2 -13   6  145.39   69.44
  -2 -13   6   99.75   25.85
   2  13  -5  817.32   86.04
  -2  13   5  732.13   77.36
  -2 -13   5  850.88   60.76
   2 -13  -5  837.15   69.52
  -2 -13   5  826.19  137.53
  -2  13   4 1187.93   92.35
   2 -13  -4 1175.46  132.67
   2 -13  -4 1111.35   93.09
  -2 -13   4 1038.26   73.47
  -2 -13   4 1249.06  161.68
   2  13  -3  469.16   55.20
   2 -13  -3  509.61   66.76
   2 -13  -3  507.18   75.00
  -2 -13   3  418.35   48.16
   2 -13  -2 1219.21  120.12
  -2 -13   2 1217.21  136.76
  -2  13   1 2092.26  104.36
   2  13  -1 2162.84  136.82
   2 -13  -1 2458.48  210.28
  -2 -13   1 2218.67  172.98
  -2  13   0  976.73   51.77
   2  13   0 1104.16   78.89
  -2  13   0 1114.41  122.97
   2 -13   0 1031.56  135.56
  -2 -13   0  937.37  118.09
  -2 -13   0  973.30   95.24
   2  13   1  345.41   41.77
  -2  13  -1  394.40   71.67
  -2 -13  -1  470.82   59.13
   2 -13   1  445.41   85.58
  -2 -13  -1  416.12   72.51
  -2  13  -2  168.20   57.94
   2 -13   2  345.06   70.38
  -2 -13  -2  257.67   49.82
  -2 -13  -2  104.54   39.76
  -2 -13  -2  198.69   48.52
  -2  13  -3  398.03   84.59
   2 -13   3  404.89   89.09
  -2 -13  -3  402.33   54.27
  -2 -13  -3  516.14   74.41
   2  13   4  530.66   66.99
  -2  13  -4  701.19   92.67
   2 -13   4  545.37  117.37
  -2 -13  -4  576.00   94.71
  -2 -13  -4  593.03   65.06
   2  13   5  459.91   57.33
  -2  13  -5  404.72   94.96
   2 -13   5  562.62  114.48
  -2 -13  -5  501.30   83.35
   2  13   6  431.09   52.40
  -2  13  -6  493.52   97.97
  -2 -13  -6  240.57   58.27
   2  13   7  127.80   27.48
   2  13   7   64.17   52.63
  -2  13  -7   48.30   66.76
   2 -13   7   29.45   78.19
  -2 -13  -7    9.80   39.55
   2  13   8  271.68   75.35
  -2  13  -8  213.83   65.47
  -2 -13  -8  189.80   57.20
   2 -13   8  268.04   93.05
   2  13   9   88.82   62.21
  -2  13  -9  -29.69   51.79
  -2 -13  -9   49.13   43.70
   2 -13   9  139.12   72.35
   2 -13  10   90.35   80.86
  -2 -13 -10  230.14   61.18
  -2  13 -11   75.20   58.64
   2  13  11  -25.59   65.97
   2 -13  11    8.24   64.06
  -2  13 -12   28.64   65.78
   2  13  12   55.36   89.30
   2 -13  12   74.45   81.20
  -2 -13 -12  125.52   55.36
  -2  13 -13   46.70   73.41
  -2 -13 -13   30.56   55.76
   2  14 -13  176.58   77.84
  -2  14  13  175.53   91.97
   2 -14 -13  384.89  101.34
  -2 -14  13  268.35  109.96
   2  14 -12  124.33   56.71
  -2  14  12   -1.94   71.53
   2 -14 -12   66.78   58.70
  -2 -14  12   69.21   78.21
   2  14 -11   60.25   45.86
  -2  14  11   67.39   67.54
   2 -14 -11   35.75   61.74
   2  14 -10  237.65   69.39
  -2  14  10  267.25   79.58
   2 -14 -10  378.22   87.50
  -2 -14  10  272.60   97.31
  -2  14   9  545.55  113.85
   2  14  -9  599.99   85.96
   2 -14  -9  525.32  117.67
  -2 -14   9  600.70  126.73
   2  14  -8   85.77   41.07
  -2  14   8   26.47   45.58
   2 -14  -8  -14.98   46.38
  -2 -14   8   86.50   56.29
  -2  14   7   77.87   50.70
   2 -14  -7   97.53   61.24
  -2 -14   7  259.06   79.85
   2  14  -6  470.54   65.45
   2 -14  -6  398.38   42.91
   2 -14  -6  403.45   82.95
  -2 -14   6  366.36   96.93
   2  14  -5   66.08   37.18
  -2  14   5   37.41   31.25
   2 -14  -5  179.90   42.69
   2 -14  -5   49.85   28.71
  -2 -14   5   49.98   22.28
  -2 -14   5  -14.08   59.69
   2  14  -4  132.29   39.22
  -2  14   4  132.15   29.58
   2 -14  -4   41.60   51.87
   2 -14  -4  117.88   33.50
  -2 -14   4   36.71   23.01
  -2 -14   4   36.44   58.34
   2 -14  -3  273.58   65.40
  -2 -14   3  173.62   68.51
   2  14  -2  156.94   37.29
  -2  14   2  149.79   26.76
   2 -14  -2  240.31   58.48
   2 -14  -2  194.39   52.07
  -2 -14   2  104.71   37.60
  -2 -14   2  190.67   62.03
  -2  14   1  475.90   67.53
   2  14  -1  541.91   59.36
   2 -14  -1  458.61   84.09
  -2 -14   1  375.24   86.87
  -2  14   0  677.72  109.53
   2  14   0  720.90   72.22
   2 -14   0  841.63  104.35
  -2 -14   0  746.13   91.11
  -2 -14   0  755.16   83.94
   2  14   1  759.89   71.00
  -2  14  -1  806.85   98.43
  -2 -14  -1  803.13   84.79
  -2 -14  -1  815.97  104.67
   2 -14   2   64.14   55.38
  -2 -14  -2  100.47   35.85
  -2 -14  -2   -7.66   30.87
  -2  14  -3  364.90   67.42
   2 -14   3  206.69   71.51
  -2 -14  -3  156.66   45.17
   2 -14   4   47.62   74.30
  -2 -14  -4  117.50   37.57
  -2  14  -5  221.94   61.73
   2 -14   5  133.70   67.41
  -2 -14  -5   90.58   41.22
  -2 -14  -5  107.34   51.02
  -2  14  -6  160.97   66.02
   2  14   6   97.25   29.13
   2 -14   6  138.50   69.18
  -2 -14  -6  -11.06   37.75
  -2  14  -7  186.48   71.69
   2 -14   7  187.60   91.70
  -2 -14  -7  149.45   49.98
   2  14   8  221.51   91.15
  -2  14  -8  179.81   69.89
   2 -14   8  372.19   95.30
  -2 -14  -8  215.41   57.53
   2  14   9  108.88   72.34
  -2  14  -9  165.23   60.33
   2 -14   9  -34.81   82.82
  -2 -14  -9   60.09   46.33
  -2  14 -10  124.69   80.53
   2  14  10  181.93   75.16
   2 -14  10   75.33   78.42
   2  14  11   96.10   78.12
  -2  14 -11   73.86   66.89
  -2 -14 -11   46.43   53.36
   2 -14  11   22.62   78.52
  -2  14 -12  141.03   77.06
   2  14  12  151.36  100.47
   2 -14  12   52.19   82.57
  -2 -14 -12  135.82   57.50
   2  15 -12   50.49   54.73
  -2  15  12   33.63   61.25
   2 -15 -12  -20.83   62.41
  -2 -15  12  127.81   67.34
   2  15 -11   47.89   40.30
  -2  15  11  -14.85   49.94
  -2 -15  11 -107.57   61.22
   2 -15 -11    5.42   47.31
  -2  15  10   49.38   44.40
  -2 -15  10  -82.80   57.37
   2  15  -9  262.11   69.89
   2 -15  -9  344.53   81.98
  -2 -15   9  300.95  104.07
   2 -15  -8   51.23   58.82
  -2 -15   8  100.48   75.33
   2  15  -7   96.61   40.52
  -2  15   7   13.11   40.50
  -2 -15   7  140.27   70.60
   2  15  -6   -1.88   32.79
  -2  15   6  -22.77   32.79
  -2 -15   6  -68.67   49.80
   2  15  -5  193.50   50.62
  -2  15   5  183.04   43.29
   2 -15  -5  187.63   61.03
  -2 -15   5  238.18   71.18
   2  15  -4   85.78   38.14
  -2  15   4   43.03   29.53
   2 -15  -4   19.90   32.09
   2 -15  -4   51.05   43.51
  -2 -15   4   42.24   23.84
  -2 -15   4   44.22   51.27
   2 -15  -3   26.72   30.39
   2 -15  -3  -38.42   38.51
  -2 -15   3   -1.38   39.92
  -2 -15   3    9.11   22.22
   2  15  -2  167.55   37.32
  -2  15   2   77.60   23.76
   2 -15  -2   95.39   47.08
  -2 -15   2   85.43   33.41
  -2  15   1 1024.25  121.49
   2  15  -1 1053.36   99.68
   2 -15  -1 1062.51  128.14
  -2 -15   1 1075.84   93.73
  -2 -15   1 1093.11  137.71
   2  15   0   72.38   31.98
  -2  15   0   32.86   46.28
  -2 -15   0   34.09   32.02
  -2  15  -1  579.18   88.21
   2  15   1  444.45   65.14
   2 -15   1  615.17  115.47
  -2 -15  -1  595.00   87.62
  -2  15  -2  390.64   84.46
   2 -15   2  233.40   98.96
  -2 -15  -2  341.25   66.24
  -2 -15  -2  343.75   64.98
  -2  15  -3  159.19   61.51
   2 -15   3   38.61   73.33
  -2 -15  -3  148.35   49.65
  -2 -15  -3  103.82   41.05
   2  15   4  158.10   48.03
  -2  15  -4  238.70   68.83
   2 -15   4  196.28   77.69
  -2 -15  -4  208.56   63.99
  -2 -15  -4  248.15   48.61
  -2  15  -5  426.32   86.17
  -2 -15  -5  289.95   59.76
   2 -15   5  329.39  110.54
  -2  15  -6  246.28   85.26
   2  15   6  159.13   43.84
   2 -15   6  392.01   84.66
  -2 -15  -6  183.60   54.79
  -2  15  -7   15.46   65.42
   2  15   7   96.83   58.33
   2 -15   7  -45.48   70.68
  -2 -15  -7   66.58   38.75
   2  15   8  306.75   90.77
  -2  15  -8  325.84  101.77
   2 -15   8  340.15  124.42
  -2 -15  -8  313.43   67.92
   2  15   9  119.78   59.95
  -2  15  -9  -78.47   67.82
  -2 -15  -9  104.98   47.49
   2  15  10  -42.80   62.98
   2 -15  10   57.79   56.96
   2  15  11  173.96  102.65
  -2  15 -11  258.52   95.81
   2 -15  11  142.99   98.64
  -2 -15 -11  125.69   70.69
  -2  16  11  -64.42   61.14
   2 -16 -11  -21.63   56.12
   2  16 -10   70.30   46.08
  -2  16  10  113.84   59.85
   2 -16 -10   10.32   64.22
  -2 -16  10  -93.69   81.11
  -2  16   9  106.64   70.95
   2 -16  -9  247.44   78.27
  -2  16   8   72.38   44.90
   2  16  -8   62.27   47.03
   2 -16  -8   25.47   55.22
  -2 -16   8  152.03   77.52
   2  16  -7  290.96   61.12
  -2  16   7  180.11   59.37
   2 -16  -7  284.15   86.02
  -2 -16   7  250.39   92.43
   2  16  -6   32.58   50.58
  -2  16   6  127.84   42.55
   2 -16  -6   93.94   65.83
  -2 -16   6  260.84   80.03
   2 -16  -5  168.68   39.48
   2 -16  -5  179.57   66.48
   2  16  -4  403.34   67.70
  -2  16   4  285.41   48.82
   2 -16  -4  238.15   58.33
   2 -16  -4  393.71   80.51
  -2 -16   4  375.09   86.32
  -2  16   3  882.32   75.05
   2  16  -3 1100.22  101.45
   2 -16  -3 1060.05  109.92
  -2 -16   3 1005.91  163.59
  -2  16   2  487.64   67.48
  -2 -16   2  511.91   58.76
   2 -16  -2  452.40   81.84
  -2 -16   2  455.82   92.61
   2 -16  -1  576.24   98.52
  -2 -16   1  596.47   67.54
  -2 -16   1  534.07  107.52
   2 -16   0   95.22   53.39
  -2 -16   0   96.29   45.95
   2 -16   1  468.74  100.90
  -2 -16  -1  362.21   68.32
  -2 -16  -1  466.26   84.32
  -2  16  -2  297.20   78.72
   2 -16   2  374.88   87.15
  -2 -16  -2  348.80   69.80
  -2 -16  -2  320.70   66.94
  -2  16  -3  205.92   65.90
   2 -16   3  218.02   76.05
  -2 -16  -3  194.05   61.16
  -2 -16  -3  229.40   52.42
  -2  16  -4   75.86   45.85
   2 -16   4  -47.73   56.97
  -2 -16  -4   12.87   33.61
   2  16   5  101.48   54.92
   2  16   5   39.62   35.79
  -2  16  -5  100.00   62.84
  -2 -16  -5   92.57   42.14
  -2  16  -6  409.12  107.70
   2  16   6  256.79   87.35
   2 -16   6  238.66   99.92
  -2  16  -7  192.06   89.25
   2 -16   7  280.07   96.00
  -2 -16  -7  216.46   59.81
   2 -16   8   95.84   90.00
   2  16   9   55.37   73.27
  -2  16  -9   22.10   69.53
   2 -16   9   16.64   86.01
  -2 -16  -9   84.57   45.55
  -2  16 -10  245.98  102.50
  -2 -16 -10  192.93   67.76
   2 -16  10  169.41   98.57
   2  17 -10   32.30   51.56
   2 -17 -10   30.63   58.95
  -2 -17  10   96.52   69.84
  -2  17   9  108.86   70.14
   2  17  -9  196.78   58.74
   2 -17  -9  221.46   78.45
  -2 -17   9  377.86  100.68
  -2  17   8  121.62   58.80
   2  17  -8  162.13   60.30
   2 -17  -8  204.16   78.18
  -2 -17   8  140.62   87.03
   2  17  -7  295.30   65.27
  -2  17   7  182.88   61.67
  -2 -17   7  307.97  109.04
   2  17  -6   63.85   45.78
  -2  17   6   64.79   36.13
   2 -17  -6  -29.44   62.23
  -2 -17   6  109.24   65.49
   2  17  -5   45.07   42.67
  -2  17   5   54.67   30.61
   2 -17  -5   55.99   56.27
  -2 -17   5  -26.16   68.36
   2  17  -4   46.92   41.71
   2 -17  -4   14.74   53.95
   2 -17  -4   36.79   33.96
  -2 -17   4   88.68   65.78
   2  17  -3  181.75   43.37
   2 -17  -3  111.75   49.85
   2  17  -2  596.59   83.47
  -2  17   2  618.44  107.69
  -2 -17   2  590.90  122.04
   2 -17  -2  684.47   97.92
  -2  17   1  -48.99   41.13
  -2 -17   1   47.58   29.41
   2 -17  -1   86.44   46.06
  -2 -17   1    0.61   41.35
   2 -17   0   -9.61   41.32
  -2 -17   0   22.85   28.38
  -2 -17   0  -19.92   43.03
   2 -17   1  105.63   63.91
  -2 -17  -1  140.90   45.21
  -2  17  -2  127.51   56.33
  -2 -17  -2   13.14   46.03
   2 -17   2   -5.34   61.97
  -2  17  -3    5.29   48.83
   2  17   4   27.69   56.16
   2  17   4   91.06   43.15
  -2  17  -4  179.41   70.83
   2 -17   4  141.88   81.11
  -2 -17  -4  146.55   45.54
   2  17   5  143.39   65.62
   2  17   5  141.98   43.17
  -2  17  -5  120.07   80.21
  -2 -17  -5  147.04   50.44
   2 -17   5  261.20   82.15
  -2  17  -6  171.49   67.09
   2  17   6   14.72   58.11
   2 -17   6  118.06   81.60
  -2 -17  -6   49.24   43.68
  -2  17  -7  305.12   97.92
   2  17   7  170.14   90.30
   2 -17   7  276.05   98.85
  -2 -17  -7  341.83   71.06
   2  17   8  277.18   95.00
  -2  17  -8  152.63   93.54
   2 -17   8  228.80  113.85
  -2 -17  -8  193.52   66.29
   2  17   9  -28.14   61.82
  -2  17  -9   -0.88   61.57
   2 -17   9  181.91   75.71
  -2 -17  -9    6.91   37.21
  -2  18   9   92.90   63.92
   2  18  -9  175.70   60.91
   2 -18  -9  164.31   88.03
  -2 -18   9  221.76  108.27
  -2  18   8   30.15   44.94
   2  18  -8  125.64   50.57
   2 -18  -8   98.54   67.97
  -2 -18   8    1.37   86.22
   2  18  -7   75.46   42.79
  -2  18   7   52.26   42.40
   2 -18  -7   79.12   58.81
  -2 -18   7  114.67   74.90
   2  18  -6   79.43   42.88
   2 -18  -6   24.29   64.24
  -2 -18   6   34.20   81.82
  -2 -18   5   64.56   76.36
   2  18  -4  212.14   65.59
   2 -18  -4  150.23   49.64
  -2 -18   4  294.53   85.93
  -2 -18   3  319.94  103.61
  -2  18   2  106.94   58.03
   2 -18  -2  207.87   52.75
  -2 -18   2   40.02   71.21
  -2  18   1  144.03   69.57
   2 -18  -1  160.54   70.50
  -2 -18   1  276.35   76.93
  -2  18   0  169.17   67.47
   2 -18   0  218.74   74.36
  -2  18  -1    5.98   59.61
   2 -18   1   21.98   59.66
  -2 -18  -1   72.27   44.61
  -2  18  -2  123.47   78.81
   2 -18   2  116.05   81.68
  -2 -18  -2  193.73   61.09
   2  18   3   22.04   33.07
  -2  18  -3   46.93   51.49
   2  18   3   63.70   44.08
   2 -18   3   59.14   56.28
  -2  18  -4  123.37   73.24
   2  18   4  168.59   66.13
   2 -18   4  274.93   84.05
   2  18   5   42.94   61.52
  -2  18  -5   84.61   71.86
   2 -18   5  154.75   79.71
  -2 -18  -5  112.61   43.92
  -2  18  -6  122.30   75.23
   2 -18   6   85.64   79.00
  -2 -18  -6   13.13   44.69
  -2  18  -7   47.53   52.98
   2  18   7   27.65   53.63
   2 -18   7  -69.70   56.70
  -2  18  -8  -75.08   72.33
   2  19  -7   -6.81   34.97
   2 -19  -7    4.02   46.86
  -2 -19   7   -8.95   67.91
   2  19  -6  -27.37   43.47
  -2 -19   6  105.42   66.04
   2  19  -5   60.35   51.81
   2  19  -4   43.99   56.31
  -2 -19   4  143.51   70.46
   2  19  -3  290.70   67.34
   2 -19  -3  183.22   70.60
  -2 -19   3  274.88   85.30
   2  19  -2   17.02   34.45
   2 -19  -2   -4.63   40.14
  -2 -19   2   59.79   55.69
  -2 -19   1  195.01   71.36
   2 -19   0   60.37   51.06
  -2 -19   0   57.17   51.35
  -2  19  -1  129.02   72.41
   2 -19   1  151.05   63.74
  -2 -19  -1   72.82   66.78
   2 -19   2  155.47   91.69
   2  19   3   65.30   49.52
   2 -19   3  103.69   80.40
   2  19   4  -24.05   40.92
  -2  19  -4    9.75   57.08
   2 -19   4   16.72   63.40
   2  19   5   64.34   52.66
  -2  19  -5   80.19   61.37
   2 -19   5  117.39   84.40
  -2 -19  -5   44.48   45.81
  -2  19  -6   13.48   73.89
   2 -19   6  -55.67   77.58
  -2 -19  -6   60.82   42.80
   2  20  -5  116.93   65.00
  -2 -20   5  145.30   94.93
  -2  20   4  193.24   55.30
  -2 -20   4   54.41   92.49
  -2 -20   3   14.50   56.35
  -2 -20   2  102.84   64.04
   2 -20  -1  -44.15   46.11
  -2 -20   1   96.29   53.92
   2 -20   0   61.37   54.28
  -2 -20   0   14.73   60.47
   2 -20   1  111.93   68.86
  -2 -20  -1   93.77   67.02
   2 -20   2  145.43   68.85
  -2 -20  -2  114.35   63.01
  -2  20  -3   90.19   84.42
   2 -20   3  167.59   86.70
   2  20   4   37.18   32.61
  -2  20  -4  -52.14   54.80
   2 -20   4   32.12   65.06
  -3   0  17  426.05  114.27
  -3   0  16  -62.05   68.08
  -3   0  15  251.39   95.14
   3   0 -14  207.32   59.33
  -3   0  14  232.21   86.42
   3   0 -12  164.60   51.21
   3   0 -12  134.31   31.69
  -3   0  12  219.11   67.28
   3   0 -11  386.74   64.92
  -3   0  11  453.70   86.09
   3   0 -10  259.14   51.70
   3   0 -10  314.35   41.02
  -3   0  10  310.17   59.86
   3   0  -9 1068.13   84.97
   3   0  -9 1028.58   79.84
  -3   0   9 1213.56  126.78
   3   0  -8  249.72   37.36
   3   0  -8  226.58   37.00
  -3   0   8  310.77   59.26
   3   0  -7  587.05   47.81
   3   0  -7  546.77   54.78
  -3   0   7  579.90   66.78
   3   0  -6   72.50   17.48
   3   0  -6   30.40   23.81
  -3   0   6   22.95   31.50
   3   0  -5 2999.99  160.35
   3   0  -5 3023.18  109.97
   3   0  -4  263.33   34.75
   3   0  -4  226.79   17.78
  -3   0   4  258.29   42.82
   3   0  -3 4721.31  238.98
  -3   0   3 4332.38  230.28
   3   0  -2  554.82   61.09
   3   0  -2  502.75   16.12
  -3   0   2  523.20   57.31
   3   0  -1   32.84   25.19
  -3   0   1   -3.76   21.91
   3   0   0  802.51   63.46
  -3   0   0  638.05   59.03
  -3   0   0  657.37   15.74
   3   0   1 2832.38  152.51
  -3   0  -1 2930.80  156.87
  -3   0  -1 2506.92   58.88
   3   0   2 2995.45  170.47
  -3   0  -2 2741.92   77.38
  -3   0  -2 2823.01  159.34
   3   0   3  520.30   50.56
  -3   0  -3  425.12   49.88
  -3   0  -3  468.91   29.53
   3   0   4 2012.61  124.83
  -3   0  -4 2084.11  140.57
   3   0   5 3170.92  171.60
  -3   0  -5 2004.91  167.61
  -3   0  -5 3086.73  135.05
   3   0   6  371.57   53.36
  -3   0  -6  282.49   45.86
  -3   0  -6  327.03   39.98
   3   0   7   13.57   29.01
  -3   0  -7  -46.22   26.67
  -3   0  -7   47.06   25.87
   3   0   8 1742.87  146.36
  -3   0  -8 1879.10  146.29
  -3   0  -8 1837.88  140.44
   3   0   9  277.71   49.48
  -3   0  -9  315.01   63.92
  -3   0  -9  325.84   57.90
  -3   0 -10 2314.09  187.94
  -3   0 -10 2677.53  193.16
   3   0  11  848.43   99.86
  -3   0 -11  859.15  117.55
   3   0  12  594.14   94.56
   3   0  12  526.56  102.77
  -3   0 -12  682.30  108.31
   3   0  13  542.00   79.75
   3   0  13  513.64  100.76
  -3   0 -13  427.28  108.00
   3   0  14  300.34   87.10
   3   0  15   78.93   56.53
  -3   0 -15   36.13   68.54
   3   1 -17   81.48   72.12
  -3   1  17  141.81   85.38
  -3  -1  17  114.38   66.02
  -3   1  16   -8.36   51.20
  -3  -1  16   26.39   54.43
  -3   1  15   80.64   62.05
   3   1 -14  141.95   56.67
  -3   1  14  154.44   76.00
   3  -1 -14  239.14   73.73
  -3  -1  14  293.14   77.81
   3   1 -13  706.28   92.46
  -3   1  13  762.28  119.20
   3  -1 -13  505.09   90.86
  -3  -1  13  449.80  109.09
   3   1 -12  160.40   48.43
  -3   1  12  228.65   74.79
   3  -1 -12  161.95   28.74
   3  -1 -12  295.81   61.70
  -3  -1  12  333.47   59.28
  -3   1  11 1565.13  183.04
   3   1 -11 1558.84  133.88
   3  -1 -11 1553.45  154.13
   3   1 -10  -33.93   27.62
  -3   1  10  -37.55   42.89
   3  -1 -10   28.97   19.63
   3  -1 -10   51.87   31.22
  -3  -1  10   28.38   39.24
  -3   1   9  558.66   66.21
   3   1  -9  306.09   44.28
   3   1  -9  382.49   50.96
   3  -1  -9  280.10   46.90
  -3  -1   9  290.18   61.68
   3  -1  -9  302.98   37.29
   3   1  -8 1491.85  120.13
  -3   1   8 1530.10  138.40
   3  -1  -8 1667.37  103.71
  -3  -1   8 1793.73  141.98
   3  -1  -8 1630.50   94.40
  -3   1   7  782.21   78.31
   3  -1  -7  598.12   48.92
   3  -1  -7  496.09   46.62
  -3  -1   7  472.26   61.78
  -3   1   6  197.86   54.43
   3   1  -6  341.31   30.45
   3   1  -6  492.50   48.05
   3  -1  -6  286.96   38.69
   3  -1  -6  293.75   31.24
  -3  -1   6  250.01   41.69
   3   1  -5 4528.85  156.61
   3   1  -5 4859.28  256.77
  -3   1   5 4772.54  251.36
  -3  -1   5 5081.25  259.46
   3   1  -4  987.98   34.58
  -3   1   4 1070.47   86.23
   3   1  -4 1160.27   71.89
   3  -1  -4  861.29   75.60
  -3  -1   4  840.52   79.24
   3   1  -3  395.81   48.86
  -3   1   3  425.60   50.80
   3  -1  -3  401.09   22.13
   3  -1  -3  444.39   45.78
  -3  -1   3  498.88   55.42
   3   1  -2  634.50   62.55
  -3   1   2  711.69   63.98
   3  -1  -2  648.91   55.73
  -3  -1   2  650.93   61.56
   3  -1  -2  594.79   23.56
   3   1  -1 3072.09  174.49
  -3   1   1 3098.10  182.17
   3  -1  -1 3366.94  200.21
  -3  -1   1 3347.18  183.36
   3   1   0 1623.23  104.57
  -3   1   0 1433.56   91.83
  -3  -1   0 1516.59  105.97
  -3   1  -1 4087.27  183.74
   3  -1   1 3381.02  209.21
  -3  -1  -1 3652.51  193.99
   3   1   2   61.91   29.23
  -3   1  -2   59.95   24.74
  -3  -1  -2   88.69   25.81
  -3  -1  -2   66.48    9.91
   3   1   3 1244.30   84.47
  -3   1  -3 1202.07   49.37
  -3   1  -3 1190.84   71.48
   3  -1   3  956.80   94.91
  -3  -1  -3  967.98   90.57
   3   1   4   67.51   32.28
  -3   1  -4   47.85   31.53
  -3   1  -4  113.92   18.93
   3  -1   4   45.84   35.17
  -3  -1  -4   89.05   17.83
  -3   1  -5  303.13   33.81
   3   1   5  365.20   54.39
  -3   1  -5  417.85   49.19
  -3  -1  -5  321.82   55.35
   3  -1   5  348.73   58.36
  -3  -1  -5  417.59   34.43
   3   1   6 2646.47  175.32
  -3   1  -6 2495.66  151.64
  -3   1  -6 2801.09  153.84
   3  -1   6 2943.64  197.10
  -3  -1  -6 2371.10  155.24
  -3  -1  -6 2641.71  144.59
   3   1   7 2419.03  169.32
  -3   1  -7 2303.94  169.10
  -3   1  -7 2195.17  151.28
   3  -1   7 2502.63  187.18
  -3  -1  -7 2468.50  190.66
  -3  -1  -7 2562.74  156.32
  -3   1  -8   91.38   41.85
   3   1   8  115.28   44.09
  -3   1  -8  111.76   42.28
   3  -1   8  337.28   49.84
  -3  -1  -8  290.60   47.30
  -3   1  -9 1000.85  109.74
   3   1   9 1079.23  101.23
  -3   1  -9 1172.07  114.57
  -3  -1  -9 1093.08  123.86
   3  -1   9 1099.92  117.09
  -3  -1  -9 1142.88  113.47
  -3   1 -10  278.61   61.96
  -3   1 -10  248.25   60.15
  -3  -1 -10  253.92   63.50
  -3  -1 -10  223.77   65.28
  -3   1 -11    6.88   42.07
  -3  -1 -11   70.63   45.59
  -3   1 -12  253.14   61.93
   3   1  12  156.69   52.57
   3  -1  12  207.02   64.29
  -3  -1 -12  320.75   73.87
   3   1  13  296.52   59.76
  -3   1 -13  401.37   78.02
   3   1  13  253.09   86.40
   3  -1  13  306.90   70.11
  -3  -1 -13  288.27   89.86
   3   1  14  606.20  122.46
   3  -1  14  587.59  112.15
   3   1  15  286.86   83.20
  -3   1 -15  255.15   87.80
   3  -1  15  263.92   79.75
  -3  -1 -15  262.96   88.07
   3  -2 -17  254.93   98.16
  -3   2  16    7.34   75.90
  -3  -2  16  144.73   62.73
   3  -2 -16   84.48   59.90
  -3   2  15  362.94  133.35
  -3  -2  15  553.91  111.15
  -3   2  14   57.46   83.13
   3   2 -14  231.57   57.48
   3  -2 -14   87.56   67.00
  -3  -2  14  220.24   61.43
  -3   2  13  234.64   80.11
  -3  -2  13  142.02   62.59
   3  -2 -13  142.88   60.56
   3   2 -12  926.61  111.62
   3   2 -12  779.64   84.50
  -3   2  12  979.42  130.16
   3  -2 -12  926.72  113.09
  -3  -2  12  919.56  120.88
   3   2 -11  873.30   74.95
   3   2 -11  939.00   91.44
  -3   2  11  755.23  126.08
   3  -2 -11  704.83   90.44
   3  -2 -11  549.38   49.23
  -3  -2  11  546.20  101.65
  -3   2  10 2014.16  187.93
   3   2 -10 1760.43  138.19
   3  -2 -10 1635.98   97.20
  -3  -2  10 2012.19  152.24
   3   2  -9 1877.90  129.94
   3   2  -9 1967.03  129.09
  -3   2   9 1965.60  172.94
   3  -2  -9 1888.45  142.28
   3  -2  -9 1645.93  100.00
   3   2  -8  763.57   72.70
   3   2  -8  683.08   61.88
  -3   2   8  740.54   81.97
   3  -2  -8  953.62   71.49
   3  -2  -8  746.31   56.39
  -3  -2   8  770.57   76.03
   3   2  -7   22.26   19.12
  -3   2   7  117.55   31.31
   3  -2  -7   62.81   20.89
   3  -2  -7    8.53   21.72
  -3  -2   7  -40.67   25.94
   3   2  -6  542.44   35.12
   3   2  -6  602.03   61.79
  -3   2   6  585.55   62.44
   3  -2  -6  529.29   43.21
  -3  -2   6  642.84   68.60
   3   2  -5  828.12   35.83
   3   2  -5  993.34   85.07
  -3   2   5  987.87   86.04
   3  -2  -5  823.32   66.27
  -3  -2   5  848.60   78.42
   3   2  -4  416.89   19.53
   3   2  -4  572.72   52.84
  -3   2   4  505.95   51.83
   3  -2  -4  358.11   28.82
   3  -2  -4  421.24   46.73
  -3  -2   4  412.71   51.12
   3   2  -3  468.24   57.24
  -3   2   3  449.33   57.95
   3  -2  -3  610.70   57.08
   3  -2  -3  584.64   28.79
  -3  -2   3  632.90   56.08
   3   2  -2 2668.26  153.94
  -3   2   2 2557.06  137.90
   3  -2  -2 2327.83   75.10
  -3  -2   2 2286.30  137.27
   3  -2  -2 2592.31  133.09
   3   2  -1 1187.16   80.92
  -3   2   1 1235.04   77.87
   3  -2  -1 1449.07   88.55
  -3  -2   1 1303.71   81.93
  -3   2   0 1435.16   79.92
  -3   2   0 1279.30   44.16
   3  -2   0 1517.16  100.16
  -3  -2   0 1508.99  101.47
   3   2   1  874.42   68.77
  -3   2  -1  845.27   38.67
   3  -2   1  795.63   76.76
  -3  -2  -1  790.95   65.95
   3   2   2  356.69   40.98
  -3   2  -2  261.38   37.25
   3  -2   2  287.92   42.11
  -3  -2  -2  219.29   41.86
  -3   2  -3  950.72   68.76
   3   2   3 1048.36   85.81
   3  -2   3 1028.04   90.06
  -3  -2  -3 1033.86   91.70
  -3  -2  -3 1026.47   38.65
   3   2   4 2432.66  147.52
  -3   2  -4 2771.30  148.89
   3  -2   4 2401.80  162.70
  -3  -2  -4 2437.73  173.72
  -3  -2  -4 2309.56   93.25
   3   2   5  652.39   57.97
  -3   2  -5  645.61   44.29
   3  -2   5  363.61   69.47
  -3  -2  -5  432.16   59.03
  -3  -2  -5  380.03   38.30
  -3   2  -6 2341.89  134.52
   3   2   6 2456.72  162.06
  -3   2  -6 2032.79  132.31
   3  -2   6 2915.30  176.41
  -3  -2  -6 2861.23  179.58
  -3   2  -7 2501.53  163.30
  -3   2  -7 2572.42  158.84
   3  -2   7 2413.82  195.99
  -3  -2  -7 2519.30  188.99
  -3  -2  -7 2590.97  159.57
   3   2   8  464.24   61.16
   3  -2   8  427.62   71.52
  -3  -2  -8  465.67   65.25
  -3  -2  -8  483.73   64.11
   3   2   9  738.75   76.27
  -3   2  -9  751.60   84.79
   3  -2   9  672.78   93.44
  -3  -2  -9  648.32  100.41
  -3  -2  -9  812.01   87.49
  -3   2 -10 1187.60  117.58
  -3   2 -10 1137.06  128.95
  -3  -2 -10 1241.86  147.71
  -3  -2 -10 1266.33  138.40
  -3   2 -11  628.09   87.49
   3  -2  11  501.89   93.41
  -3  -2 -11  586.50  102.14
   3   2  12  634.84   82.52
  -3   2 -12  634.17  116.69
   3   2  12  717.05  121.68
   3  -2  12  666.60   98.60
  -3  -2 -12  748.02  118.03
   3   2  13  269.51   91.46
  -3   2 -13  265.62   87.45
   3  -2  13  280.03   77.03
   3  -2  13  362.97   71.08
  -3  -2 -13  317.21   70.07
  -3   2 -14  100.72   63.03
  -3  -2 -14  115.17   66.48
   3   2  15   68.67   62.02
  -3   2 -15   64.65   58.31
  -3  -2 -15   30.94   63.40
  -3   3  17  157.54   88.08
  -3  -3  17  203.95   76.83
   3  -3 -17  126.34   77.36
  -3   3  16  297.22   95.18
  -3  -3  16  184.06   64.53
   3  -3 -16  129.21   85.16
  -3   3  15  -16.98   48.09
  -3  -3  15   -1.14   42.37
   3  -3 -15   58.66   49.84
   3   3 -14  728.80  100.61
   3   3 -14  474.41   78.20
   3  -3 -14  697.23  112.91
  -3  -3  14  771.78  118.70
   3   3 -13  132.45   45.03
  -3   3  13  143.10   61.00
  -3  -3  13  243.06   54.03
  -3   3  12  420.70   95.06
   3   3 -12  387.64   61.12
   3  -3 -12  497.22   84.49
  -3  -3  12  492.45   73.41
  -3   3  11 1101.42  130.70
   3   3 -11 1045.40   96.19
   3  -3 -11 1222.97  128.51
  -3  -3  11 1200.61  126.38
   3   3 -10  157.54   46.34
   3   3 -10   82.94   42.03
  -3   3  10  318.38   57.98
   3  -3 -10  143.07   46.88
   3   3  -9  127.23   40.36
   3   3  -9  109.58   37.99
  -3   3   9   55.27   60.22
  -3  -3   9  168.15   43.41
  -3   3   8  252.71   59.07
   3   3  -8  253.90   40.06
   3  -3  -8  314.64   44.47
  -3  -3   8  262.11   53.59
   3   3  -7  417.79   43.49
   3   3  -7  483.05   56.83
  -3   3   7  495.36   64.55
  -3  -3   7  418.04   63.03
   3  -3  -7  444.13   46.38
   3   3  -6  484.06   58.15
   3   3  -6  455.29   36.15
  -3   3   6  457.37   58.98
   3  -3  -6  487.77   42.85
   3  -3  -6  480.14   45.87
  -3  -3   6  499.62   62.14
   3   3  -5 1393.25  107.43
   3   3  -5 1497.32   64.72
   3  -3  -5 1688.71   96.63
   3  -3  -5 1690.03   77.69
  -3  -3   5 1591.47  106.88
  -3   3   4 2475.55  143.75
   3   3  -4 2755.34  160.38
   3  -3  -4 2510.20  137.26
  -3  -3   4 2614.37  166.49
   3   3  -3   35.21   32.14
  -3   3   3   75.65   24.43
   3  -3  -3   68.24   16.55
  -3  -3   3  127.39   30.96
   3  -3  -3  123.35   26.86
   3   3  -2  193.27   39.13
  -3   3   2  124.99   32.28
   3  -3  -2  157.05   35.39
   3  -3  -2  221.78   20.31
  -3  -3   2  213.34   35.92
   3   3  -1 2149.06  144.18
  -3   3   1 2142.83  124.97
   3  -3  -1 2062.80  116.16
  -3  -3   1 2217.58  123.03
   3   3   0 4723.84  235.02
  -3   3   0 4788.68  220.11
  -3   3   0 4559.07  147.75
   3  -3   0 3922.52  227.50
  -3  -3   0 4065.74  255.74
   3   3   1 3183.88  170.90
  -3   3  -1 2903.66  106.75
  -3  -3  -1 3771.63  194.31
   3   3   2 1122.31   93.50
  -3   3  -2 1144.59   55.54
  -3   3  -2 1193.77   71.72
   3  -3   2  963.02   84.74
  -3  -3  -2  910.54   84.69
   3   3   3  610.75   55.43
  -3   3  -3  498.39   45.58
  -3   3  -3  535.79   35.53
   3  -3   3  376.91   59.30
  -3  -3  -3  384.03   64.99
  -3   3  -4  422.83   36.50
   3  -3   4  518.97   67.28
  -3  -3  -4  537.88   63.41
  -3  -3  -4  425.55   24.58
   3   3   5  125.44   32.37
  -3   3  -5  103.59   25.52
  -3   3  -5   90.21   24.95
   3  -3   5   72.21   39.23
  -3  -3  -5   63.40   31.92
  -3  -3  -5   70.90   18.25
  -3   3  -6 1386.75   90.88
   3   3   6 1155.69  100.16
  -3   3  -6 1147.84   81.18
   3  -3   6 1431.82  111.04
  -3  -3  -6 1301.96   74.69
   3   3   7 3914.00  242.33
  -3   3  -7 3813.32  233.29
   3  -3   7 4462.60  312.22
   3   3   8  971.28   75.78
  -3   3  -8  795.07   70.45
  -3   3  -8  878.47   70.97
  -3  -3  -8  551.64   96.72
  -3  -3  -8  470.66   71.53
   3   3   9  391.56   65.76
  -3   3  -9  372.26   72.63
  -3   3  -9  518.71   83.10
   3  -3   9  821.56   77.79
  -3  -3  -9  809.18   84.89
  -3  -3  -9  706.78   72.64
  -3   3 -10  195.45   46.66
   3   3  10  178.51   43.52
   3  -3  10  288.33   68.75
  -3  -3 -10  198.26   52.94
   3   3  11  254.24   50.73
  -3   3 -11  332.25   69.49
   3  -3  11  326.89   58.18
   3  -3  11  207.18   62.96
  -3  -3 -11  226.75   64.46
   3   3  12   34.70   32.52
   3   3  12   62.92   55.40
  -3   3 -12  136.81   47.93
   3  -3  12  123.67   48.54
   3  -3  12   17.29   42.56
  -3  -3 -12  131.22   46.56
   3   3  13  724.95  129.56
   3  -3  13  611.23  106.95
   3  -3  13  579.16  100.97
   3   3  14  747.59  129.56
  -3   3 -14  448.98  123.14
   3  -3  14  900.28  126.46
   3  -3  14  689.44  107.69
  -3  -3 -14  693.35  124.14
   3   3  15   47.16   54.77
  -3   3 -15   40.28   63.69
  -3  -3 -15   25.68   48.73
  -3   4  17  104.69   83.91
   3   4 -17   90.40   74.00
   3  -4 -17  140.25   84.19
  -3   4  16  287.04  103.77
   3   4 -16  304.26  101.45
   3  -4 -16  457.22  113.17
  -3  -4  16  389.61   95.51
  -3   4  15    9.60   61.50
   3  -4 -15  223.33   68.29
  -3  -4  15   67.28   60.24
   3   4 -14  574.31   94.54
   3   4 -14  544.21   74.55
   3  -4 -14  482.73  113.01
  -3  -4  14  460.42   88.45
   3   4 -13  352.63   79.30
   3   4 -13  299.77   56.53
   3  -4 -13  193.47   67.01
  -3  -4  13  248.10   68.73
  -3   4  12  125.80   50.46
   3   4 -12   80.39   38.23
   3  -4 -12  -21.53   48.13
  -3  -4  12   68.67   45.51
  -3   4  11  882.13  106.79
   3  -4 -11  390.46   82.52
  -3  -4  11  403.91   79.78
   3   4 -10  238.58   54.61
   3   4 -10  320.94   52.50
  -3   4  10  240.33   72.32
   3  -4 -10  205.95   56.64
  -3  -4  10  239.48   50.12
   3   4  -9  514.43   58.18
   3   4  -9  466.86   65.50
  -3   4   9  411.82   84.51
  -3  -4   9  373.17   58.50
   3  -4  -9  430.77   61.85
   3   4  -8 1324.94  100.13
   3   4  -8 1303.98   90.97
  -3   4   8 1339.23  136.72
   3  -4  -8 1242.07   91.82
   3  -4  -8 1134.06   67.72
  -3  -4   8 1325.18  114.77
   3   4  -7  424.42   58.03
  -3   4   7  429.77   70.61
   3  -4  -7  351.99   48.46
  -3  -4   7  414.07   57.80
   3  -4  -7  364.65   36.68
   3   4  -6  103.20   34.24
   3   4  -6   68.22   18.76
  -3   4   6  117.56   34.25
   3  -4  -6   54.94   22.83
   3  -4  -6   93.11   24.18
  -3  -4   6  -23.38   31.46
  -3   4   5 2147.56  128.62
   3   4  -5 2275.92  145.22
   3   4  -5 1932.43   76.36
   3  -4  -5 1975.54   96.99
  -3  -4   5 2156.26  142.73
   3  -4  -5 1832.79  105.70
   3   4  -4   35.50   11.49
   3   4  -4   36.28   33.78
  -3   4   4   -5.22   25.26
   3  -4  -4  127.02   18.31
   3  -4  -4  112.13   23.81
  -3  -4   4   88.68   28.02
   3   4  -3 2881.38  160.68
   3  -4  -3 2558.20  107.53
   3  -4  -3 2569.45  145.85
  -3  -4   3 2570.89  164.18
   3   4  -2 1833.45  117.92
  -3   4   2 1534.87   93.65
   3  -4  -2 1503.12  103.79
   3  -4  -2 1596.76   73.58
   3   4  -1  311.24   61.14
   3  -4  -1  473.04   46.63
  -3  -4   1  438.65   54.84
  -3   4   0 2206.00  117.14
   3   4   0 2102.68  129.20
  -3   4   0 2033.24   86.01
  -3  -4   0 2137.22  140.31
   3  -4   0 1934.40  136.42
   3   4   1  250.64   39.49
  -3   4  -1  242.72   27.04
  -3  -4  -1  244.14   38.03
   3  -4   1  274.33   42.89
   3   4   2 1117.16   82.85
  -3   4  -2 1131.43   69.11
  -3   4  -2 1179.89   61.71
  -3  -4  -2 1064.40   26.64
  -3  -4  -2 1394.40   95.23
  -3   4  -3 1113.45   68.90
  -3   4  -3 1239.14   66.41
   3  -4   3  981.31  109.94
  -3  -4  -3  985.88   99.49
   3   4   4 1378.95  102.21
  -3   4  -4 1306.46   76.79
   3  -4   4 1333.96  113.52
  -3  -4  -4 1304.49  103.80
  -3  -4  -4 1256.71   52.66
   3   4   5 2163.55  138.12
  -3   4  -5 1900.07  108.00
  -3   4  -5 1953.58  114.90
   3  -4   5 2188.69  167.43
  -3  -4  -5 2157.95   92.84
  -3  -4  -5 1929.35  152.69
  -3   4  -6  735.85   63.01
   3   4   6  721.01   66.77
  -3   4  -6  599.28   48.12
  -3  -4  -6  635.88   50.13
  -3  -4  -6  592.24   80.61
   3  -4   6  719.07   96.74
  -3   4  -7  736.28   74.71
  -3   4  -7  796.80   58.80
   3  -4   7  618.24   98.72
  -3  -4  -7  588.04   55.32
  -3   4  -8  681.67   78.03
  -3   4  -8  643.80   60.79
   3  -4   8  548.93   94.77
  -3  -4  -8  552.02   62.13
  -3  -4  -8  615.88   86.91
   3   4   9  412.19   53.85
  -3   4  -9  342.03   67.04
  -3  -4  -9  455.84   88.88
  -3   4 -10  506.73   87.25
   3   4  10  467.65   62.94
   3  -4  10  470.24   83.84
  -3  -4 -10  552.83   97.03
  -3  -4 -10  444.89   69.62
   3   4  11 1231.24  103.72
  -3   4 -11 1280.75  154.52
   3  -4  11 1307.93  111.33
  -3   4 -12  475.66  104.70
   3   4  12  608.38  120.26
   3  -4  12  480.54  114.93
  -3  -4 -12  612.74  100.62
   3  -4  12  662.07   76.49
   3   4  13  337.59   79.24
  -3   4 -13  395.25   93.54
  -3  -4 -13  335.13   79.97
   3  -4  13  183.92   63.62
   3   4  14  503.01  121.77
  -3   4 -14  429.20  107.17
   3  -4  14  536.58  116.70
  -3  -4 -14  525.83  111.21
   3   4  15  260.92  104.96
  -3   4 -15  228.00   98.88
  -3  -4 -15  288.17   98.91
  -3   5  16  -32.41   65.82
   3   5 -16  104.61   67.72
   3  -5 -16  141.81   65.83
  -3  -5  16   74.29   54.23
  -3   5  15  375.24  106.90
   3   5 -15  457.98  100.99
   3  -5 -15  268.31   95.36
  -3  -5  15  272.83   80.62
   3   5 -14  432.30   94.45
   3   5 -14  360.29   62.88
  -3   5  14  342.66  109.82
   3  -5 -14  424.07   91.82
  -3   5  13  282.34   94.73
   3  -5 -13  302.99   79.92
  -3  -5  13  287.01   64.18
  -3   5  12 1094.84  124.16
   3  -5 -12  869.44  103.56
  -3  -5  12  763.33   93.26
  -3   5  11 1016.90  170.71
   3  -5 -11 1448.38  138.51
  -3  -5  11 1304.27  126.09
   3   5 -10  313.17   54.38
  -3  -5  10  157.40   53.72
   3   5  -9  475.88   60.93
  -3   5   9  427.20   78.27
   3  -5  -9  536.18   66.52
   3   5  -8   86.93   29.96
   3   5  -8   86.35   36.23
  -3   5   8  309.16   52.81
   3  -5  -8   61.34   20.70
   3  -5  -8   54.74   35.47
  -3  -5   8   57.65   38.44
   3   5  -7  539.08   46.28
   3   5  -7  549.77   65.90
  -3   5   7  716.57   83.07
   3  -5  -7  455.97   52.29
   3  -5  -7  453.41   42.48
  -3  -5   7  394.47   65.57
  -3   5   6 1285.64  107.30
   3  -5  -6 1347.08   89.61
   3   5  -5  889.23   83.56
   3   5  -5  872.06   45.63
  -3   5   5  866.81   82.96
   3  -5  -5 1046.57   63.79
  -3  -5   5 1118.53   87.52
   3   5  -4  640.11   28.87
   3   5  -4  661.62   73.55
  -3   5   4  716.62   59.06
   3  -5  -4  479.58   44.99
   3  -5  -4  511.72   53.55
  -3  -5   4  559.84   58.10
   3   5  -3  110.42   31.91
  -3   5   3   16.70   26.72
   3  -5  -3    9.41   26.29
   3  -5  -3   67.87   19.77
  -3  -5   3   36.48   24.18
   3   5  -2 2096.74  149.46
  -3   5   2 2113.64  112.04
   3  -5  -2 2307.35  142.82
   3  -5  -2 2263.34  104.16
  -3  -5   2 2076.74  143.70
   3   5  -1  249.50   52.51
  -3   5   0 4311.38  181.24
   3   5   0 4789.76  275.56
   3  -5   0 4646.07  247.37
  -3  -5   0 4340.09  256.50
  -3   5  -1  186.07   24.92
   3   5   1  141.35   37.84
   3  -5   1  220.38   39.43
  -3  -5  -1  207.10   36.53
   3   5   2 1691.15  104.96
  -3   5  -2 1726.79   87.91
  -3   5  -2 1677.36   85.15
   3  -5   2 1332.53  131.77
  -3  -5  -2 1333.72  125.86
   3   5   3  697.72   74.36
  -3   5  -3  729.95   58.30
  -3   5  -3  665.72   49.47
   3  -5   3  996.86   79.83
  -3  -5  -3  741.72   28.30
  -3  -5  -3  926.05   81.90
   3   5   4  645.30   63.48
  -3   5  -4  611.79   43.78
  -3   5  -4  596.77   51.00
  -3  -5  -4  552.24   61.66
  -3  -5  -4  460.91   30.46
  -3   5  -5  412.22   46.16
   3   5   5  359.74   55.18
  -3   5  -5  343.82   36.07
  -3  -5  -5  397.85   32.94
  -3  -5  -5  424.13   57.38
   3  -5   5  477.29   69.77
  -3   5  -6 1024.36   84.36
   3   5   6 1228.58   87.13
  -3   5  -6 1005.64   61.68
  -3  -5  -6  905.30   62.50
  -3  -5  -6  945.20  124.14
   3  -5   6 1044.89  110.58
  -3   5  -7 1550.34   96.96
  -3   5  -7 1517.97  121.01
  -3  -5  -7 1552.26   98.28
  -3  -5  -7 1825.14  152.48
   3  -5   7 1798.26  152.92
   3   5   8  270.16   44.42
  -3   5  -8  316.35   56.21
  -3   5  -8  267.68   36.97
  -3  -5  -8  286.78   44.53
  -3  -5  -8  338.73   61.89
   3  -5   8  340.85   79.64
  -3   5  -9  107.07   46.58
   3   5   9  137.96   37.80
   3  -5   9  187.16   66.59
  -3  -5  -9  293.88   58.70
  -3  -5  -9  238.41   46.34
   3   5  10  820.29   80.69
  -3   5 -10  801.12  109.40
  -3  -5 -10  833.86  135.79
   3  -5  10  843.93  129.78
   3   5  11  344.85   51.07
  -3   5 -11  373.08   83.49
  -3  -5 -11  288.30   66.27
   3  -5  11  413.25   87.80
  -3   5 -12   11.95   51.32
   3   5  12   92.36   56.91
   3  -5  12   75.74   53.87
  -3  -5 -12   -0.08   45.26
   3  -5  12   34.33   32.64
   3   5  13  670.06  121.89
  -3   5 -13  578.15  116.53
   3  -5  13  557.43  132.17
  -3  -5 -13  573.53  115.62
   3   5  14  264.56  107.99
  -3   5 -14  340.78  105.42
   3  -5  14  318.14   85.25
  -3  -5 -14  381.08  100.00
   3   5  15  338.31  109.46
  -3   5 -15  193.23   85.27
   3   6 -16   76.07   68.99
  -3   6  16  347.10   96.22
   3  -6 -16   82.32   69.75
  -3  -6  16  206.86   63.48
  -3   6  15  -79.41   44.36
   3   6 -15   59.33   45.67
   3  -6 -15   -2.47   42.70
  -3  -6  15    5.60   38.62
  -3   6  14  952.55  187.08
   3  -6 -14 1089.57  158.62
  -3  -6  14 1144.87  141.24
  -3   6  13  385.53   87.12
   3   6 -13  241.54   71.05
   3  -6 -13  187.64   72.29
  -3  -6  13  196.59   52.02
  -3   6  12   72.07   60.17
   3   6 -12  113.94   52.84
   3  -6 -12  165.78   58.87
  -3  -6  12  114.27   46.84
  -3   6  11   95.07   60.10
   3   6 -11  136.85   45.48
   3  -6 -11  160.26   51.90
  -3  -6  11   59.62   44.23
  -3  -6  11   96.30   51.10
   3   6 -10 1460.38  124.53
  -3   6  10 1388.16  153.62
   3  -6 -10 1486.94  145.14
  -3  -6  10 1380.56  130.39
  -3  -6  10 1250.08  145.46
   3   6  -9  438.32   64.98
  -3   6   9  574.57   80.56
   3  -6  -9  543.46   71.66
  -3  -6   9  546.36   72.76
   3  -6  -9  518.99   41.21
  -3  -6   9  622.56   81.08
   3   6  -8  186.44   37.30
  -3   6   8  202.92   56.79
   3  -6  -8  181.26   28.16
  -3  -6   8  159.49   37.46
   3  -6  -8  178.49   41.76
  -3   6   7 1257.23  136.77
  -3  -6   7 1311.36  115.12
   3   6  -6  155.23   22.73
   3   6  -6  135.52   31.69
  -3   6   6  169.76   49.06
   3  -6  -6  127.66   35.02
   3  -6  -6  113.89   29.18
  -3  -6   6   60.64   34.10
   3   6  -5  482.35   70.19
  -3   6   5  460.20   65.79
   3  -6  -5  478.58   50.92
   3  -6  -5  486.86   48.04
  -3  -6   5  420.41   58.61
   3   6  -4  497.49   25.33
   3   6  -4  489.27   58.63
  -3   6   4  536.28   58.36
   3  -6  -4  303.53   42.86
   3  -6  -4  343.37   48.49
  -3  -6   4  385.58   52.87
   3   6  -3  820.82   31.47
  -3   6   3  921.63   75.73
   3   6  -3  897.07   90.32
   3  -6  -3 1016.80   69.47
  -3  -6   3 1041.97   79.74
   3   6  -2 2443.28  171.56
   3  -6  -2 2704.10  131.26
   3  -6  -2 2586.23  166.89
  -3  -6   2 2558.45  149.87
  -3   6   1  726.48   56.80
   3   6  -1  821.42   81.93
   3  -6  -1  798.54   69.17
   3   6   0  322.59   64.50
  -3   6   0  368.06   38.14
   3  -6   0  357.63   51.03
  -3  -6   0  430.31   53.60
  -3   6  -1  141.75   25.58
   3   6   1  178.67   43.14
   3  -6   1  122.65   39.67
  -3   6  -2  597.63   44.53
   3   6   2  550.67   65.62
  -3   6  -2  575.01   50.66
  -3  -6  -2  620.71   68.80
   3  -6   2  632.91   71.24
   3   6   3  694.19   60.81
  -3   6  -3  630.59   44.89
   3  -6   3  786.79   92.20
  -3  -6  -3  745.35   74.96
   3   6   4 2922.13  175.52
  -3   6  -4 2792.48  172.52
  -3   6  -4 2791.69  132.78
   3  -6   4 2297.54  206.87
   3   6   5  599.41   66.78
  -3   6  -5  578.77   61.72
   3  -6   5  662.15   81.99
  -3  -6  -5  598.60   41.78
  -3  -6  -5  712.44   94.08
  -3   6  -6  339.80   50.18
   3   6   6  428.32   48.29
  -3   6  -6  292.90   30.10
  -3  -6  -6  222.51   71.39
  -3  -6  -6  194.68   32.24
   3  -6   6  264.87   69.78
   3   6   7 2473.80  152.44
  -3   6  -7 2174.68  122.12
  -3   6  -7 2265.42  173.64
   3  -6   7 2691.80  223.47
  -3  -6  -7 2430.53  145.73
   3   6   8    5.81   25.10
  -3   6  -8   25.95   20.64
  -3   6  -8   27.63   32.59
   3  -6   8   27.87   45.50
  -3  -6  -8  -16.96   38.50
   3   6   9  435.04   54.48
  -3   6  -9  638.90   81.69
  -3  -6  -9  337.52  107.01
   3  -6   9  518.94   96.39
   3   6  10  401.95   49.53
   3  -6  10  331.87   77.16
   3  -6  10  323.95   46.48
  -3  -6 -10  317.56   62.46
  -3  -6 -10  374.57   89.03
  -3   6 -11  434.77   69.83
   3  -6  11  288.10   84.12
  -3  -6 -11  343.91   69.98
   3  -6  12  590.45  124.99
   3   6  13  191.42   75.27
  -3   6 -13  104.20   59.38
   3  -6  13   84.16   76.89
  -3  -6 -13   81.38   59.52
   3   6  14  130.84   87.37
  -3   6 -14  123.16   63.56
   3  -6  14   89.71   72.58
  -3  -6 -14  108.95   56.16
  -3   6 -15  128.18   68.61
   3   6  15   11.86   73.32
   3  -6  15    7.29   60.48
   3   7 -16   15.26   55.34
  -3   7  16   15.30   66.06
  -3   7  15  284.29   85.63
  -3  -7  15  244.97   63.07
   3  -7 -15   70.66   76.74
  -3   7  14  112.34   77.57
   3   7 -14  143.12   68.28
   3  -7 -14  320.76   77.53
  -3  -7  14  170.76   60.30
  -3  -7  14  148.07   62.52
  -3   7  13   49.12   60.76
   3   7 -13   13.57   50.32
   3  -7 -13   80.40   55.41
  -3  -7  13   45.41   40.78
  -3  -7  13   83.28   50.67
   3   7 -12  731.51  102.99
   3  -7 -12  752.15  118.56
  -3  -7  12  638.45   90.30
  -3  -7  12  715.73  113.19
  -3   7  11  316.32   98.33
   3   7 -11  344.50   70.78
   3  -7 -11  436.74   76.56
  -3  -7  11  418.50   68.63
  -3  -7  11  440.26   72.74
  -3   7  10 1704.04  168.92
   3   7 -10 1653.49  135.71
   3  -7 -10 1449.17  152.52
  -3  -7  10 1521.83  135.98
  -3  -7  10 1388.38  143.53
  -3   7   9   91.24   48.09
   3   7  -9  100.48   37.73
   3  -7  -9  121.81   38.91
  -3  -7   9  134.97   39.81
  -3  -7   9   60.38   49.35
   3   7  -8  375.15   41.30
  -3   7   8  257.14   62.43
   3  -7  -8  257.19   33.02
   3  -7  -8  265.74   49.64
  -3  -7   8  265.63   48.28
  -3  -7   8  164.49   64.88
   3   7  -7  362.54   47.02
  -3   7   7  409.76   65.91
   3  -7  -7  550.38   45.23
   3  -7  -7  586.32   64.43
  -3  -7   7  487.66   65.65
  -3  -7   7  528.14   81.25
  -3   7   6  716.06   80.47
   3   7  -6  493.95   42.04
   3  -7  -6  445.23   50.00
  -3  -7   6  508.77   63.06
  -3   7   5  275.16   49.92
  -3  -7   5  318.27   47.56
  -3   7   4  220.40   45.27
   3  -7  -4  248.68   37.27
   3  -7  -4  280.04   41.82
  -3  -7   4  203.61   42.83
  -3   7   3  759.01   61.01
   3  -7  -3  859.67   66.94
   3  -7  -3  713.51   55.03
  -3  -7   3  778.89   73.74
   3   7  -2 1192.05   38.57
   3   7  -2 1240.65  112.91
  -3   7   2 1369.35   82.87
   3  -7  -2 1437.45   88.22
   3  -7  -2 1400.88  106.47
  -3  -7   2 1408.10  105.91
   3   7  -1  216.10   14.12
  -3   7   1  246.59   33.46
   3   7  -1  254.82   48.12
   3  -7  -1  294.46   47.99
  -3  -7   1  274.54   45.79
   3   7   0  227.07   11.95
   3   7   0  321.82   47.98
  -3   7   0  266.93   31.05
   3  -7   0  127.63   43.72
  -3  -7   0  153.91   44.08
  -3   7  -1 1117.76   66.53
   3   7   1 1199.24  106.47
  -3   7  -1 1155.02   79.86
  -3  -7  -1 1211.10  108.88
   3  -7   1 1183.88  119.71
  -3   7  -2  858.80   51.76
   3   7   2  799.59   81.92
  -3   7  -2  897.53   62.57
   3  -7   2  911.86  104.26
  -3  -7  -2  926.41   96.35
  -3  -7  -2  781.62   34.69
  -3   7  -3  189.78   22.67
   3   7   3  151.98   40.45
   3  -7   3  242.16   57.36
  -3  -7  -3  169.55   41.71
  -3  -7  -3  151.07   17.09
   3   7   4  294.39   42.55
  -3   7  -4  267.22   28.39
  -3   7  -4  319.95   46.06
  -3  -7  -4  241.44   51.32
  -3  -7  -4  186.39   23.52
   3  -7   4  208.50   60.06
   3   7   5  122.17   35.61
  -3   7  -5   90.91   37.28
  -3   7  -5  145.42   21.70
   3  -7   5  155.20   56.40
  -3  -7  -5  112.36   21.34
  -3  -7  -5  149.81   47.40
  -3   7  -6  290.29   28.53
   3  -7   6  241.31   62.40
  -3  -7  -6  179.39   33.07
  -3  -7  -6  166.09   55.51
   3   7   7 1044.98   93.56
  -3   7  -7 1031.72   64.41
  -3  -7  -7 1274.36  138.18
   3  -7   7 1389.68  145.18
  -3  -7  -7 1195.74   82.23
  -3   7  -8  981.07   87.85
  -3   7  -8  793.54   55.85
   3  -7   8  838.32  131.27
  -3  -7  -8  655.20   68.46
   3   7   9   83.35   31.98
  -3   7  -9  142.88   42.43
  -3  -7  -9   98.58   64.82
   3  -7   9   -2.28   53.57
  -3  -7  -9  136.70   38.21
   3   7  10  164.28   36.27
  -3   7 -10  199.81   61.73
   3  -7  10  171.49   78.37
  -3   7 -11  311.95   75.31
   3  -7  11  213.50   81.88
  -3   7 -12  256.00   76.38
   3   7  12  231.65   91.88
   3  -7  12  192.02   97.27
  -3   7 -13  404.44   98.13
  -3  -7 -13  297.07   81.32
   3  -7  13  156.82  106.18
   3   7  14  265.97   96.20
  -3   7 -14  218.01   85.50
  -3  -7 -14  131.54   78.76
   3   8 -15   91.46   62.51
  -3   8  15   25.24   81.55
  -3  -8  15  118.48   55.62
  -3   8  14  146.08   88.22
   3   8 -14  181.35   68.33
   3  -8 -14   99.60   78.03
  -3  -8  14  198.13   56.25
  -3   8  13  629.30  130.89
   3   8 -13  749.11  105.91
   3  -8 -13  460.95  115.51
  -3  -8  13  737.72   86.38
  -3  -8  13  529.62  117.48
   3   8 -12   19.27   46.89
  -3   8  12  103.45   63.37
  -3  -8  12  102.71   40.22
  -3  -8  12   34.41   56.38
  -3   8  11  375.56  111.95
   3   8 -11  483.42   74.10
   3  -8 -11  472.58   75.74
  -3  -8  11  463.86   74.99
  -3  -8  11  411.95   97.21
  -3   8  10  290.75   63.21
   3   8 -10  148.62   43.43
   3  -8 -10  129.92   46.96
  -3  -8  10   59.90   45.14
  -3  -8  10  125.18   64.52
   3   8  -9  375.32   49.28
   3  -8  -9  205.89   69.42
  -3  -8   9  283.24   58.35
  -3  -8   9  338.50   80.74
   3   8  -8  972.36   82.06
  -3   8   8 1016.90  118.53
   3  -8  -8 1072.53   69.94
   3  -8  -8 1067.72   97.83
  -3  -8   8 1023.71  121.28
  -3  -8   8 1077.95  102.89
   3   8  -7  151.37   30.12
  -3   8   7  165.27   44.55
   3  -8  -7  178.70   32.12
   3  -8  -7  181.65   47.69
  -3  -8   7  141.11   49.58
   3   8  -6  257.45   29.92
  -3   8   6  209.42   57.88
   3  -8  -6  194.12   38.35
   3  -8  -6  231.41   47.39
   3   8  -5  405.26   35.94
  -3   8   5  415.52   61.30
   3  -8  -5  562.90   52.00
   3  -8  -5  582.32   56.88
  -3  -8   5  515.82   59.24
  -3  -8   5  464.43   78.39
   3   8  -4  974.57   46.05
  -3   8   4 1200.31   91.87
   3  -8  -4  862.58   80.88
   3  -8  -4  894.58   85.76
  -3  -8   4  738.97   83.52
   3   8  -3 2147.63  159.21
   3   8  -3 2119.40   78.97
  -3   8   3 2350.43  140.00
   3  -8  -3 2323.31  143.32
   3  -8  -3 2260.99  158.78
  -3  -8   3 2244.77  151.40
  -3   8   2  723.51   56.11
   3   8  -2  649.66   28.80
   3   8  -2  781.74   75.23
   3  -8  -2  637.94   79.70
   3  -8  -2  642.87   57.90
   3   8  -1   30.40    9.11
   3   8  -1   36.39   27.76
   3  -8  -1   27.45   32.81
  -3  -8   1  -12.73   24.88
   3   8   0  189.10   14.36
   3   8   0  209.04   41.32
  -3   8   0  213.40   30.78
   3  -8   0  230.21   55.24
  -3  -8   0  240.76   50.43
   3   8   1  600.33   74.49
   3  -8   1  665.86   78.87
  -3  -8  -1  675.21   86.92
  -3   8  -2   99.56   32.77
   3   8   2   13.82   38.61
  -3   8  -2  111.64   19.03
   3  -8   2  112.21   46.91
  -3   8  -3 2612.11  161.70
   3   8   3 2946.85  168.75
   3  -8   3 2434.60  207.83
  -3  -8  -3 2185.78   88.14
  -3  -8  -3 2189.08  176.86
   3   8   4  461.55   57.30
  -3   8  -4  401.28   33.88
  -3   8  -4  513.65   70.97
   3  -8   4  597.77   81.14
   3   8   5 1020.63   82.10
  -3   8  -5 1181.77  101.36
  -3  -8  -5  923.15  126.33
   3  -8   5  924.87  124.03
  -3  -8  -5  787.35   54.76
   3   8   6  242.57   44.92
  -3   8  -6  273.03   54.72
   3  -8   6  267.68   65.40
  -3  -8  -6  197.61   32.88
  -3  -8  -6  319.58   72.00
   3   8   7  156.20   38.25
   3  -8   7  143.90   61.04
  -3  -8  -7  143.95   32.00
  -3  -8  -7   81.68   63.92
   3   8   8  145.39   36.91
  -3   8  -8  107.00   51.68
   3  -8   8  178.96   65.52
  -3  -8  -8  155.89   36.93
  -3  -8  -8  147.63   58.82
  -3   8  -9  174.74   54.36
   3  -8   9  106.54   74.83
  -3  -8  -9  144.25   39.16
  -3  -8  -9   94.34   72.94
  -3   8 -10  271.03   77.14
   3  -8  10  250.70   81.04
  -3  -8 -10  280.12   94.37
  -3   8 -11  274.66   70.49
   3   8  11  232.33   71.26
   3  -8  11  320.11  103.78
  -3   8 -12  297.22   84.20
   3  -8  12  285.54  106.74
  -3   8 -13  204.04   92.88
  -3  -8 -13  190.28   76.33
   3  -8  13  357.12   98.59
   3   8  14    7.02   60.69
  -3  -8 -14   49.18   53.37
   3   9 -15  129.87   67.22
   3  -9 -15  116.89   74.67
   3   9 -14  -47.61   44.70
   3  -9 -14    8.89   53.35
  -3  -9  14   99.04   47.74
   3   9 -13  105.69   62.01
  -3   9  13  130.58   89.99
  -3  -9  13  226.66   73.23
  -3   9  12  217.82   79.12
   3   9 -12  177.60   63.61
   3  -9 -12  270.86   76.83
  -3  -9  12  264.41   57.29
   3  -9 -11  131.76   43.35
  -3  -9  11  -23.31   36.91
  -3   9  10  292.85   92.61
  -3  -9  10  294.54   78.00
   3  -9 -10  413.70   69.21
  -3   9   9  298.30   83.59
   3   9  -9  349.03   58.34
   3  -9  -9  404.42   72.38
  -3  -9   9  309.35   57.50
  -3  -9   9  250.43   88.47
   3   9  -8  222.68   39.00
  -3   9   8  159.64   60.84
  -3  -9   8  181.06   72.41
   3   9  -7  256.87   35.51
  -3   9   7  148.36   54.99
   3  -9  -7  153.45   34.19
   3  -9  -7  262.43   51.37
  -3  -9   7  203.86   62.45
  -3  -9   7  178.09   42.00
   3   9  -6  634.88   56.67
  -3   9   6  785.90   95.29
   3  -9  -6  890.60   85.29
   3  -9  -6  821.59   68.68
  -3  -9   6  730.20   72.87
  -3  -9   6  785.39  111.74
  -3   9   5  533.38   67.07
   3  -9  -5  598.92   67.63
   3  -9  -5  559.32   59.94
  -3  -9   5  530.94   65.97
   3   9  -4 1171.24   55.02
   3  -9  -4  928.74   94.77
   3  -9  -4 1011.18   95.82
  -3  -9   4  997.84   92.69
  -3  -9   4  968.54  121.30
   3   9  -3   36.40   13.69
  -3   9   3   51.67   26.94
   3  -9  -3   24.26   32.49
   3  -9  -3   48.57   27.93
  -3  -9   3   20.12   29.76
   3   9  -2  185.32   46.60
  -3   9   2  105.60   30.02
   3  -9  -2  130.85   42.74
   3  -9  -2  110.27   37.89
  -3  -9   2  106.54   36.18
   3   9  -1  174.59   42.59
   3   9  -1  145.43   15.99
  -3   9   1  190.63   33.56
  -3  -9   1  281.89   46.63
   3  -9  -1  240.56   48.85
  -3   9   0  650.28   61.07
   3   9   0  480.92   28.08
   3   9   0  511.34   63.74
  -3   9   0  391.38   40.89
  -3  -9   0  720.45   73.23
   3  -9   0  621.72   68.22
  -3   9  -1  866.64   50.16
   3   9   1  823.44   88.34
  -3   9  -1  747.36   83.00
  -3  -9  -1  649.35   91.26
   3  -9   1  716.12  105.37
  -3   9  -2  215.01   39.80
   3   9   2  141.02   34.98
   3  -9   2  195.21   58.25
  -3  -9  -2  162.54   45.19
  -3  -9  -2   93.13   18.59
  -3   9  -3  770.39   81.62
  -3  -9  -3  653.79   90.46
   3  -9   3  751.95   95.53
  -3  -9  -3  655.52   41.84
  -3   9  -4  390.92   57.95
  -3  -9  -4  293.59   74.90
   3  -9   4  197.17   80.87
   3   9   5   22.76   27.58
   3  -9   5  -28.06   40.68
  -3  -9  -5  114.59   46.06
  -3  -9  -5   25.68   20.01
   3   9   6  627.48   69.61
  -3   9  -6  621.12   85.84
  -3  -9  -6  589.97   55.30
   3  -9   6  677.84  101.48
   3   9   7  285.42   42.68
   3  -9   7  218.18   70.92
  -3  -9  -7  194.39   70.27
  -3  -9  -7  165.16   37.03
   3   9   8  351.79   53.30
  -3   9  -8  384.49   81.70
  -3  -9  -8  706.12  100.73
  -3  -9  -8  453.69   54.75
   3   9   9  126.98   33.87
  -3   9  -9  200.06   59.37
   3  -9   9   87.29   68.58
  -3  -9  -9  150.02   75.12
  -3  -9  -9  164.99   40.92
  -3   9 -10  371.98   83.93
   3  -9  10  317.81  105.60
  -3  -9 -10  314.99   63.28
  -3   9 -11  115.87   55.27
   3   9  11  138.65   64.75
   3  -9  11   75.83   80.13
  -3  -9 -11   44.25   44.19
  -3   9 -12   24.01   59.89
  -3  -9 -12   66.60   38.69
  -3   9 -13  215.84   93.81
   3   9  13  267.03  110.75
   3  -9  13  298.95  109.10
  -3  -9 -13  259.64   73.29
   3   9  14  266.34  107.23
  -3   9 -14  271.34   93.27
   3  -9  14  157.90   99.05
  -3  -9 -14  160.19   62.58
   3 -10 -15   78.82   64.77
  -3 -10  15  105.85   67.72
  -3  10  14   26.46   76.17
   3  10 -14   97.38   49.00
   3 -10 -14  103.48   57.51
  -3 -10  14   -7.34   63.66
  -3  10  13  264.58  119.63
   3  10 -13  333.12   84.96
   3 -10 -13  374.76   88.31
  -3 -10  13  328.40   86.24
  -3  10  12  176.59   79.49
   3  10 -12  196.53   55.54
   3 -10 -12   73.26   71.17
  -3 -10  12  137.82   47.27
  -3 -10  12   97.88   76.80
   3  10 -11  190.93   51.22
  -3  10  11  155.29   73.06
  -3 -10  11   97.34   47.12
  -3  10  10  -82.88   48.93
   3  10 -10    3.89   34.75
   3 -10 -10    4.93   40.32
  -3 -10  10  -75.29   45.87
   3  10  -9 1303.13  119.41
  -3  10   9 1469.84  159.55
   3 -10  -9 1373.47  162.77
  -3 -10   9 1511.58  121.15
  -3 -10   9 1309.21  185.03
  -3  10   8   74.02   59.04
   3 -10  -8  242.69   48.10
  -3 -10   8  171.89   38.30
  -3 -10   8   98.63   71.91
   3  10  -7  222.56   35.28
  -3  10   7  175.74   54.50
   3 -10  -7  182.65   46.44
   3 -10  -7  117.17   31.49
  -3 -10   7  207.76   68.23
   3  10  -6  550.92   52.23
  -3  10   6  577.82   84.25
   3 -10  -6  647.38   85.33
   3 -10  -6  737.15   70.58
  -3 -10   6  726.34   70.12
  -3 -10   6  756.12  110.13
  -3  10   5  127.52   40.69
   3 -10  -5   95.35   39.47
   3 -10  -5   61.48   35.75
  -3 -10   5   89.57   34.31
  -3 -10   5   10.60   50.45
   3  10  -4 1009.56   54.76
  -3  10   4 1048.25   91.61
   3 -10  -4  945.46   97.07
   3 -10  -4  906.56   93.26
  -3 -10   4  814.63   74.96
  -3 -10   4  805.89  106.48
   3  10  -3  237.69   25.15
  -3  10   3  277.03   44.64
   3 -10  -3  304.95   57.80
   3 -10  -3  224.98   49.13
  -3 -10   3  363.29   47.42
   3  10  -2 4943.07  204.51
   3  10  -2 4724.15  306.11
  -3  10   2 4906.12  264.52
   3 -10  -2 5259.75  323.04
  -3 -10   2 5284.17  331.63
   3 -10  -2 5326.37  364.92
  -3  10   1  831.20   75.11
   3  10  -1  818.93   94.22
   3 -10  -1  784.95  110.42
   3  10   0  396.23   61.48
  -3  10   0  467.50   37.90
   3 -10   0  341.99   80.11
  -3 -10   0  479.41   60.59
  -3  10  -1  642.50   44.93
   3  10   1  606.58   80.26
  -3  10  -1  694.98   76.80
   3 -10   1  702.94  109.37
  -3 -10  -1  679.00   77.79
  -3  10  -2  702.88   69.54
   3  10   2  472.33   62.71
   3 -10   2  637.39  109.57
  -3 -10  -2  604.13   70.31
  -3  10  -3   -0.32   12.55
   3  10   3  -21.56   31.24
   3 -10   3   76.06   43.94
  -3 -10  -3   21.81   16.04
  -3  10  -4  770.42   92.18
   3  10   4  667.91   74.46
   3 -10   4  747.38  111.84
  -3 -10  -4  700.83   50.31
  -3 -10  -4  667.26  110.84
  -3  10  -5 1083.21   96.27
   3 -10   5  864.54  138.67
  -3 -10  -5  781.93  122.06
  -3 -10  -5  635.40   57.40
   3  10   6   59.97   32.96
   3 -10   6   10.74   52.31
  -3 -10  -6  237.09   46.40
  -3 -10  -6   20.82   25.50
   3  10   7  290.46   48.46
  -3  10  -7  365.24   68.01
  -3 -10  -7  227.55   44.35
   3 -10   7  356.04  101.03
   3  10   8  289.82   46.15
  -3  10  -8  291.35   78.12
   3 -10   8  374.86  105.46
  -3 -10  -8  446.36   95.89
  -3 -10  -8  316.74   49.01
   3  10   9  154.01   36.90
  -3  10  -9  254.33   67.28
  -3 -10  -9  107.33   88.81
   3 -10   9  409.53   94.47
  -3  10 -10  225.24   75.66
   3 -10  10  266.59  106.16
  -3 -10 -10  210.46   53.35
   3  10  11   -8.20   61.60
  -3  10 -11   -5.36   40.12
  -3  10 -12  352.16   94.81
   3  10  12  345.77  115.93
   3 -10  12  285.64  114.46
  -3 -10 -12  191.34   71.53
  -3  10 -13  143.64   63.82
   3  10  13   91.88   74.17
   3 -10  13  -99.49   64.14
   3  11 -14   29.05   40.68
  -3  11  14  -48.64   63.74
   3 -11 -14   56.48   57.80
  -3 -11  14  -26.47   56.50
  -3  11  13   -0.22   52.27
   3  11 -13   -7.81   40.27
   3 -11 -13   84.11   54.67
  -3 -11  13  -26.38   47.33
  -3  11  12  394.89   91.96
   3  11 -12  231.92   67.47
   3 -11 -12  269.67   81.87
   3  11 -11   95.23   42.41
  -3  11  11   47.90   59.19
   3 -11 -11   26.15   58.73
  -3 -11  11   14.42   34.20
  -3 -11  11  127.33   63.51
   3  11 -10  213.93   48.49
  -3  11  10  209.48   69.94
   3 -11 -10  199.56   72.79
  -3 -11  10  146.03   43.07
  -3 -11  10  268.27   82.81
   3  11  -9   93.16   38.35
  -3  11   9  117.65   59.70
   3 -11  -9   68.41   49.98
  -3 -11   9  241.21   68.39
   3  11  -8   59.61   34.71
   3 -11  -8   92.97   50.59
  -3 -11   8   88.00   33.45
  -3 -11   8   98.64   54.43
   3 -11  -7  517.89   84.88
  -3 -11   7  467.27   60.79
  -3 -11   7  614.93  103.89
   3  11  -6   30.70   22.02
   3 -11  -6   11.63   33.69
  -3 -11   6  122.62   52.62
   3  11  -5  200.98   28.60
  -3  11   5  175.82   40.31
   3 -11  -5  102.96   37.50
   3 -11  -5  118.32   43.94
  -3 -11   5   82.58   38.32
  -3 -11   5  209.54   65.52
   3  11  -4  234.05   29.90
  -3  11   4  273.52   44.04
   3 -11  -4  246.17   57.51
  -3 -11   4  242.64   45.04
  -3 -11   4  246.00   63.30
   3  11  -3 1238.88   69.34
  -3  11   3 1233.11   95.24
  -3 -11   3 1111.82  107.20
  -3 -11   3  861.60  137.93
   3  11  -2  821.18   51.96
  -3  11   2  802.22   67.28
   3 -11  -2  873.93  104.86
   3 -11  -2  907.82   97.07
  -3 -11   2  876.54   95.63
   3  11  -1  470.21   35.05
  -3  11   1  500.90   45.64
   3  11  -1  482.76   70.22
   3 -11  -1  599.78   78.40
  -3 -11   1  698.79   67.78
  -3  11   0 1711.15   90.54
   3  11   0 1802.17  157.45
  -3  11   0 1983.99  142.42
  -3 -11   0 1648.43  132.16
   3 -11   0 1553.17  183.28
   3  11   1  107.72   19.71
  -3  11  -1   79.63   41.66
   3  11   1   90.51   40.61
  -3  11  -1   72.97   19.31
   3 -11   1  177.81   47.88
  -3 -11  -1  109.75   34.78
  -3  11  -2  174.54   50.87
   3  11   2  138.70   41.25
   3 -11   2  180.94   61.45
  -3 -11  -2  243.18   52.33
   3  11   3  856.87   88.80
  -3  11  -3  844.07  107.83
  -3 -11  -3  850.99  122.97
  -3  11  -4  -31.84   31.69
   3  11   4   62.95   27.02
   3 -11   4   12.75   46.68
  -3 -11  -4   -8.73   19.42
  -3 -11  -4  120.54   44.49
  -3  11  -5  389.16   87.27
   3  11   5  386.13   52.84
   3 -11   5  326.62  105.56
  -3 -11  -5  401.16   80.62
  -3 -11  -5  404.15   43.82
   3  11   6  333.64   46.83
  -3  11  -6  258.10   78.57
  -3 -11  -6  245.06   78.14
  -3 -11  -6  254.20   42.96
   3  11   7  220.25   42.60
  -3  11  -7  259.49   63.52
   3 -11   7  177.55   95.95
  -3 -11  -7  141.54   41.10
  -3 -11  -7   41.34   79.79
   3  11   8  200.27   39.23
   3 -11   8  198.48   86.48
  -3 -11  -8  118.83   79.21
  -3 -11  -8  115.90   41.02
  -3  11  -9  187.43   60.76
   3 -11   9   76.02   97.11
  -3 -11  -9  151.06   47.02
  -3 -11  -9  221.68   81.65
  -3  11 -10  222.38   76.80
  -3 -11 -10  169.50   50.59
  -3  11 -11   37.07   51.03
   3  11  11   -0.65   59.87
   3 -11  11   -1.20   66.19
  -3  11 -12  117.67   73.71
   3  11  12  102.78   95.32
   3 -11  12  273.97  101.17
  -3  11 -13  225.65   77.04
   3 -11  13  104.19  105.49
  -3  12  13    9.73   63.49
   3  12 -13   67.23   51.08
   3 -12 -13   53.80   61.92
  -3 -12  13  110.64   69.52
  -3  12  12  595.36  119.35
   3 -12 -12  540.37  130.97
  -3 -12  12  590.46  125.42
   3  12 -11   61.22   44.93
  -3  12  11   60.16   62.35
   3 -12 -11  103.35   62.74
   3  12 -10  148.97   38.74
  -3  12  10   97.65   54.46
   3 -12 -10   52.41   58.49
  -3 -12  10   52.07   35.82
  -3 -12  10   26.92   69.63
   3  12  -9  386.15   63.35
  -3 -12   9  469.12   99.86
  -3 -12   9  385.59   57.40
   3  12  -8  162.05   41.49
  -3  12   8  188.79   58.41
  -3 -12   8  143.70   40.82
   3 -12  -8  279.48   57.31
  -3 -12   8  144.81   71.36
  -3  12   7  144.79   52.33
  -3 -12   7  125.16   38.19
  -3 -12   7  204.69   64.53
   3  12  -6   18.37   28.18
   3 -12  -6   89.09   47.15
   3 -12  -6   37.43   34.66
  -3 -12   6  139.38   31.17
  -3 -12   6  150.55   59.85
  -3  12   5  339.06   53.91
   3 -12  -5  172.89   56.69
  -3 -12   5  245.84   82.57
   3  12  -4   60.10   21.96
  -3  12   4   12.42   36.27
   3 -12  -4   60.68   43.84
   3 -12  -4  155.42   38.40
  -3 -12   4   90.80   36.43
  -3 -12   4   77.95   47.95
   3  12  -3 1212.30   72.45
  -3  12   3 1199.35   95.96
   3 -12  -3 1174.14  125.53
  -3 -12   3 1037.42  101.14
  -3 -12   3 1064.78  144.49
   3  12  -2 1504.13   82.61
  -3  12   2 1578.19  107.05
  -3 -12   2 1700.59  168.17
  -3 -12   2 1792.33  140.66
   3  12  -1 1312.89   68.96
  -3  12   1 1445.13   84.91
   3  12  -1 1397.63  109.46
  -3  12   1 1480.46  135.61
   3 -12  -1 1252.97  163.12
  -3 -12   1 1404.64  124.61
   3  12   0  971.08   58.95
   3  12   0  648.55  113.57
  -3  12   0  957.46   57.78
  -3  12   0 1189.70  117.31
  -3 -12   0  989.68   98.69
   3  12   1  128.09   46.56
  -3  12  -1  180.30   52.50
  -3 -12  -1  103.69   46.07
   3 -12   2   11.15   71.19
  -3 -12  -2  223.34   55.96
  -3  12  -3  186.30   61.62
   3  12   3  279.36   51.50
   3 -12   3  231.91   73.74
  -3 -12  -3  240.50   67.22
  -3 -12  -3  160.69   31.90
   3  12   4  832.12   87.17
   3 -12   4  784.11  127.98
  -3 -12  -4  775.07  102.57
  -3 -12  -4  625.30   61.68
  -3  12  -5  589.29   99.67
   3  12   5  432.16   64.90
   3 -12   5  525.76  130.03
  -3 -12  -5  416.54   84.62
  -3 -12  -5  414.98   49.28
  -3  12  -6   89.14   61.38
  -3 -12  -6   83.06   64.18
   3 -12   6   -0.80   82.44
  -3 -12  -6  110.20   30.45
   3  12   7  188.71   40.35
  -3  12  -7  173.29   64.30
  -3 -12  -7  206.84   74.57
   3 -12   7  103.57   81.51
  -3 -12  -7  102.88   39.96
   3 -12   8    2.80   62.47
  -3  12  -9   45.80   62.08
  -3 -12  -9   49.07   41.32
   3 -12   9  234.40   73.83
  -3  12 -10    4.78   46.28
  -3 -12 -10  -10.37   31.07
   3 -12  10   46.09   65.27
   3  12  11  240.45   88.20
  -3  12 -11  190.30   67.50
  -3 -12 -11   56.03   53.99
  -3  12 -12  159.95   87.54
  -3  13  13  -25.83   54.93
   3  13 -13   41.24   44.26
   3 -13 -13    3.87   48.45
  -3 -13  13   18.35   52.68
   3 -13 -12  108.69   74.58
  -3 -13  12   99.81   82.08
   3  13 -11   14.81   33.94
  -3  13  11   -0.45   49.77
   3 -13 -11   -0.49   43.43
  -3 -13  11   24.89   62.71
  -3  13  10  101.74   58.25
  -3 -13  10  100.90   76.93
   3  13  -9  133.48   43.61
  -3  13   9  165.98   66.41
   3 -13  -9  183.49   57.83
  -3 -13   9  206.94   88.41
   3  13  -8   63.93   26.67
  -3  13   8  -49.56   37.62
   3 -13  -8   -2.87   42.27
  -3 -13   8    4.25   24.61
  -3 -13   8  -23.68   56.51
  -3  13   7   26.77   43.47
  -3 -13   7  102.24   31.00
   3 -13  -7   91.09   53.46
  -3 -13   7   70.74   66.37
   3  13  -6  142.62   32.08
  -3  13   6   84.73   42.92
   3 -13  -6   26.91   37.72
   3 -13  -6  111.60   53.58
  -3 -13   6  122.73   59.35
   3  13  -5  529.95   58.64
  -3  13   5  620.65   79.15
   3 -13  -5  575.18   82.26
   3 -13  -5  683.81   87.38
  -3 -13   5  621.30   72.37
   3  13  -4  183.10   35.56
  -3 -13   4  236.98   46.92
  -3 -13   4  231.05   71.61
   3  13  -3 1254.25   88.43
  -3  13   3 1194.16   98.18
   3 -13  -3 1049.01  117.40
   3 -13  -3 1280.55  152.12
  -3 -13   3 1281.60  118.37
   3  13  -2  647.16   54.91
  -3  13   2  727.13   65.48
  -3 -13   2  853.25   82.14
  -3 -13   2  900.34  102.94
   3  13  -1   39.20   20.94
  -3  13   1   56.31   22.10
   3 -13  -1   38.19   51.62
   3  13   0  224.69   62.37
  -3  13   0  187.59   65.98
  -3 -13   0  213.69   49.06
   3  13   1  179.75   59.06
   3  13   1  190.79   29.73
  -3  13  -1  283.92   53.17
  -3 -13  -1  126.10   56.56
   3 -13   1  253.15   68.56
  -3  13  -2  932.85  123.88
   3  13   2  950.15  102.05
   3 -13   2  961.72  169.96
  -3 -13  -2  758.45  121.78
  -3  13  -3  436.12   76.64
   3  13   3  428.32   57.77
   3 -13   3  513.70  109.96
  -3 -13  -3  505.60   74.05
  -3 -13  -3  326.06   46.67
   3 -13   4 1066.03  167.40
  -3 -13  -4 1037.91  122.48
  -3 -13  -4  901.36   77.25
  -3  13  -5  185.46   52.69
   3  13   5  108.90   37.11
   3 -13   5  100.88   69.57
  -3 -13  -5   66.18   49.51
  -3 -13  -5   26.97   28.45
  -3  13  -6   66.13   57.48
   3 -13   6   -5.29   67.01
  -3 -13  -6   81.65   51.68
  -3  13  -7   42.69   48.94
  -3 -13  -7    1.35   49.17
  -3  13  -8  197.28   70.04
   3 -13   8  242.95   84.07
  -3 -13  -8  111.07   42.53
  -3 -13  -8  107.47   78.02
  -3  13  -9  120.89   73.77
  -3 -13  -9   78.69   44.52
   3 -13   9  278.09   93.97
   3  13  10  407.98   70.75
  -3  13 -10   10.85   65.79
   3 -13  10   29.50   76.46
  -3 -13 -10    8.37   44.50
  -3  13 -11  110.72   68.82
   3 -13  11   30.32   89.85
  -3  14  12   53.69   64.92
  -3 -14  12   23.47   73.85
   3  14 -11  160.45   51.00
  -3  14  11  227.20   78.38
   3 -14 -11   -4.70   73.54
   3  14 -10  151.85   53.81
  -3  14  10  264.19   74.46
   3 -14 -10  116.45   72.62
  -3 -14  10  124.33   76.39
   3  14  -9  171.68   51.23
   3 -14  -9  228.51   74.20
   3  14  -8    9.00   30.06
  -3  14   8   57.65   33.87
   3 -14  -8  -20.18   43.22
  -3 -14   8   30.75   61.75
  -3  14   7  106.59   45.05
   3  14  -7   88.53   34.42
   3 -14  -7  164.71   58.22
  -3 -14   7   52.55   29.17
  -3 -14   7  216.08   65.22
   3  14  -6  121.78   32.86
   3 -14  -6  -13.00   56.50
   3 -14  -6  123.31   35.61
  -3 -14   6  116.69   36.46
  -3  14   5  110.87   47.92
   3 -14  -5  200.94   55.88
   3 -14  -5  211.51   50.65
  -3 -14   5  140.94   42.63
  -3 -14   5  206.83   65.13
   3  14  -4  199.23   38.22
  -3  14   4  171.09   45.64
  -3 -14   4  312.75   72.28
   3  14  -3 1118.99   83.65
  -3  14   3 1099.82   92.71
   3 -14  -3 1097.25  150.88
  -3 -14   3  886.85  155.90
  -3  14   2  170.57   36.77
   3  14  -2  205.70   32.91
  -3  14   2  284.84   55.69
  -3 -14   2  191.14   43.28
   3 -14  -2  294.51   76.68
  -3 -14   2  274.46   73.13
  -3  14   1  719.25  101.97
   3 -14  -1  852.22  129.33
  -3 -14   1  547.10   77.84
  -3  14   0  155.62   53.46
   3  14   0  124.94   27.69
   3 -14   0  105.54   72.44
  -3 -14   0  105.09   49.97
   3  14   1  362.35   43.75
   3  14   1  380.46   73.56
  -3  14  -1  470.54   80.49
   3 -14   1  241.95  104.13
  -3 -14  -1  280.21   76.15
   3  14   2  352.50   75.52
   3  14   2  388.91   45.43
  -3  14  -2  371.02   88.47
   3 -14   2  680.99  124.05
  -3 -14  -2  575.31   85.80
  -3  14  -3  210.93   57.96
   3  14   3  160.87   52.79
   3 -14   3  148.06   74.95
  -3 -14  -3   87.61   65.12
  -3 -14  -3  182.03   34.31
   3  14   4 1163.84  112.64
  -3  14  -4 1072.44  160.82
   3 -14   4 1224.85  197.26
  -3 -14  -4 1145.17  157.82
  -3  14  -5  -18.04   53.23
   3  14   5   35.16   34.49
   3 -14   5   88.54   64.80
  -3 -14  -5   -9.28   43.02
  -3 -14  -5    6.82   25.42
   3  14   6  133.44   39.28
  -3  14  -6  185.46   61.13
  -3 -14  -6   92.57   61.53
  -3 -14  -6   49.13   34.73
   3 -14   7  306.72  104.29
  -3 -14  -7  232.96   98.24
  -3  14  -8  219.21   78.45
   3 -14   8  380.43  111.24
  -3  14  -9   38.55   54.58
   3  14   9  -84.00   51.04
   3 -14   9  126.23   69.35
  -3  14 -10   69.55   67.14
   3  14  10   44.56   81.16
   3 -14  10   52.87   71.06
   3 -15 -11  216.86   78.23
   3  15 -10   44.75   43.63
  -3  15  10   92.93   61.96
   3 -15 -10   73.72   56.05
  -3 -15  10   85.79   69.02
  -3  15   9   81.24   50.73
  -3 -15   9   74.57   67.13
   3  15  -8   71.38   35.36
  -3  15   8   42.45   45.43
   3 -15  -8   91.53   57.70
  -3 -15   8   13.17   75.92
   3  15  -7   29.30   29.48
  -3 -15   7   -5.33   56.23
   3  15  -6    6.98   28.75
   3 -15  -6   -5.00   38.88
  -3 -15   6   67.69   55.76
   3 -15  -5  138.24   42.68
   3 -15  -5  105.82   52.55
  -3 -15   5  109.31   36.30
  -3 -15   5   53.93   75.78
   3  15  -4   59.88   31.65
  -3  15   4   69.84   32.24
   3 -15  -4  -17.02   51.86
  -3 -15   4  104.96   34.16
  -3 -15   4   94.74   63.12
   3  15  -3  108.10   32.08
  -3  15   3   85.22   29.64
   3 -15  -3   83.90   49.67
  -3 -15   3   41.36   34.70
  -3 -15   3   86.23   62.59
   3  15  -2   59.96   29.76
   3 -15  -2  127.05   57.64
  -3 -15   2  134.72   36.94
  -3 -15   2   45.62   52.55
   3  15  -1  373.14   46.94
   3 -15  -1  462.16  100.35
  -3 -15   1  366.33   71.11
   3  15   0  310.05   62.28
   3  15   0  245.20   39.32
  -3 -15   0  193.70   61.45
   3  15   1   40.13   45.49
  -3  15  -1   60.09   44.73
   3 -15   1   63.62   62.44
  -3 -15  -1   27.64   44.01
   3  15   2  100.81   36.32
  -3  15  -2  203.67   55.68
   3 -15   2  358.11   85.32
  -3 -15  -2  144.36   58.81
   3  15   3  129.11   38.69
  -3  15  -3   11.11   56.75
   3 -15   3   79.15   67.81
  -3 -15  -3   29.95   49.96
   3  15   4  146.54   47.68
  -3  15  -4  110.96   65.40
   3 -15   4  172.79   86.56
  -3 -15  -4   73.85   66.69
  -3 -15  -4   87.22   36.94
   3  15   5   -4.82   40.39
   3 -15   5   58.61   71.24
  -3 -15  -5  125.08   57.57
  -3  15  -6   61.95   65.10
   3  15   6   26.74   34.78
   3 -15   6   50.05   79.58
  -3 -15  -6  122.07   63.71
  -3 -15  -6   54.04   32.65
  -3  15  -7   17.69   64.58
   3 -15   7   30.56   75.77
  -3 -15  -7   34.11   58.79
  -3  15  -8  353.01   82.28
   3 -15   8   26.67  119.51
  -3  15  -9  212.75   71.29
   3  15   9   22.99   84.61
   3 -15   9  129.26  104.31
  -3  15 -10  107.73   72.50
   3  15  10   50.11   85.69
   3 -15  10   55.49   82.16
  -3  16  10    9.47   41.33
  -3 -16  10  -48.62   58.35
   3 -16  -9  240.83   89.40
   3 -16  -8  163.59   72.34
  -3 -16   8   54.62   90.94
   3 -16  -7  -64.96   52.36
  -3 -16   7  -23.61   66.05
  -3  16   6  155.12   44.46
   3 -16  -6   -0.43   55.19
  -3 -16   6  125.90   80.16
  -3  16   5   10.65   30.59
   3 -16  -5   60.12   41.07
  -3 -16   5  -51.73   51.53
   3 -16  -4  104.26   56.06
   3 -16  -4  135.27   55.00
  -3 -16   4  139.77   37.97
  -3 -16   4   75.97   79.36
   3  16  -3  422.02   54.36
   3 -16  -3  322.99   79.02
  -3 -16   3  328.92   55.73
  -3 -16   3  357.26   95.22
   3  16  -2  102.32   30.43
  -3  16   2   50.33   50.04
  -3 -16   2  158.23   64.49
   3 -16  -1  344.15   89.38
  -3 -16   1  359.91   66.30
   3  16   0  410.41   69.01
   3 -16   0  418.84  110.67
  -3 -16   0  452.64   76.59
   3  16   1  396.20   56.93
   3  16   1  413.07   84.24
   3 -16   1  546.54  121.15
  -3 -16  -1  452.51   84.40
  -3  16  -2  128.32   72.43
   3  16   2  235.31   59.90
   3 -16   2  165.98   87.56
  -3 -16  -2   91.32   59.42
   3  16   3  186.21   35.16
  -3  16  -3  232.43   76.74
   3  16   4   14.13   40.49
  -3  16  -4   55.63   56.66
   3 -16   4   16.71   71.91
  -3 -16  -4  105.76   56.47
  -3  16  -5  599.49  143.18
   3  16   5  700.80   96.92
   3 -16   5  543.65  147.44
  -3 -16  -5  523.58  127.79
  -3  16  -6  125.72   85.51
  -3  16  -7  101.31   57.08
   3 -16   7 -107.44   75.79
   3  16   8  -19.31   82.04
   3 -16   8  264.62   97.77
   3  16   9   98.94   87.05
  -3  17   9   -2.95   36.98
   3 -17  -9    6.96   54.62
  -3 -17   9    3.11   64.26
  -3  17   8   72.23   51.99
   3 -17  -8  164.47   76.55
  -3 -17   8  137.98   91.04
  -3  17   7   22.51   41.41
   3 -17  -7  190.50   58.50
  -3 -17   7  196.03   78.76
   3 -17  -6   19.29   44.00
  -3 -17   6   -1.86   66.50
  -3 -17   5  -32.70   66.95
   3 -17  -4   34.27   41.61
  -3 -17   4   80.22   66.93
  -3 -17   3  177.47   75.32
  -3  17   2   63.41   55.22
  -3 -17   2   17.96   37.14
  -3 -17   2  125.74   61.73
   3 -17  -1  206.45   81.32
  -3 -17   1  142.52   54.62
   3 -17   0  119.34   80.28
  -3 -17   0  161.60   53.33
   3  17   1   83.99   39.59
  -3  17  -1  -86.59   51.72
   3 -17   1  -23.64   60.92
  -3 -17  -1   38.18   40.97
  -3  17  -2   59.26   56.57
   3  17   2   72.58   50.96
   3 -17   2  107.97   78.45
  -3 -17  -2   45.12   54.52
  -3  17  -3  175.59   70.06
  -3 -17  -3  138.25   70.07
   3  17   4   -0.52   40.20
  -3  17  -4  130.27   57.48
   3 -17   4  -27.83   59.92
  -3 -17  -4   22.99   53.03
  -3  17  -5  458.43  107.57
   3  17   5  188.61   71.60
   3 -17   5  377.56  129.38
  -3 -17  -5  236.93   92.83
  -3  17  -6  636.92  127.57
   3 -17   6  447.19  152.07
  -3  17  -7  444.39  143.54
   3 -18  -7   18.97   49.96
  -3 -18   7   21.08   69.37
   3 -18  -6   49.30   64.20
  -3 -18   6   77.24   68.02
   3 -18  -5   39.94   49.55
  -3 -18   5  -55.09   53.58
  -3 -18   4   82.54   68.63
   3 -18  -3   84.80   46.52
  -3 -18   3    4.48   66.99
   3 -18  -2   70.89   46.18
  -3 -18   2   13.81   62.45
   3 -18  -1   81.43   64.85
   3  18   1  163.24   63.43
   3 -18   1  340.69   91.95
  -3 -18  -1  141.33   62.93
   3  18   2   90.23   56.17
   3 -18   2  129.70   70.74
  -3 -18  -2   54.24   56.85
   3  18   3   80.92   51.90
  -3  18  -3  144.10   71.83
   3 -18   3   84.90   83.70
  -3 -18  -3   37.73   61.06
   3  18   4  -39.96   35.89
  -3  18  -4  115.42   46.95
   3 -18   4   18.44   64.63
  -3 -18  -4  -21.56   48.83
  -3  18  -5  157.09   91.25
   3  18   6  -17.48   47.24
   3 -18   6   -0.77   71.06
  -3 -19   5   39.17   69.24
  -3 -19   4   75.82   82.80
  -3 -19   3  273.99  104.15
   3 -19  -2   29.52   40.82
  -3 -19   2  -11.45   49.98
   3 -19  -1   81.26   57.64
   3 -19   0  344.84  112.50
   3  19   1   13.58   44.95
  -3  19  -2  105.67   67.08
   3  19   2   61.88   52.31
   3 -19   2  -32.40   75.67
   3  19   3   40.80   56.41
  -3  19  -3  213.80   70.72
   3 -19   3  134.27   90.45
  -3 -19  -3   82.85   53.20
   4   0 -16   70.31   55.25
  -4   0  16   18.05   70.21
   4   0 -15   -4.11   44.05
  -4   0  15   51.81   59.07
   4   0 -14  444.94   83.69
  -4   0  14  443.21   98.81
   4   0 -13   58.57   39.82
  -4   0  13   15.89   58.01
   4   0 -12  -12.79   26.68
   4   0 -12  -19.71   32.61
  -4   0  12  183.05   47.39
   4   0 -11   89.90   34.24
   4   0 -11  129.37   38.85
  -4   0  11   31.87   57.87
   4   0 -10  121.75   32.54
   4   0 -10   45.20   32.12
  -4   0  10   65.84   47.44
   4   0  -9 1286.28  112.87
   4   0  -9 1108.76   85.07
  -4   0   9 1197.19  130.25
   4   0  -8  428.78   41.27
  -4   0   8  437.50   75.75
   4   0  -7   -2.23   30.01
   4   0  -7    4.72   15.32
  -4   0   7   41.99   36.54
  -4   0   6 1020.25  107.65
   4   0  -5  424.38   70.82
  -4   0   5  596.58   79.68
   4   0  -4  313.91   64.83
  -4   0   4  335.84   64.73
   4   0  -3 2830.32  225.45
  -4   0   3 3055.15  229.49
   4   0  -2  424.42   65.40
  -4   0   2  440.96   62.58
   4   0  -1   37.30   37.91
  -4   0   1   28.72   28.08
   4   0   0 1075.34  105.71
  -4   0   0 1064.55  108.80
   4   0   1   15.82   30.04
  -4   0  -1   -4.16   25.17
  -4   0  -2  548.29   72.39
   4   0   3  822.60   79.70
  -4   0  -3  726.94   71.96
  -4   0  -3  625.17   34.40
   4   0   4   39.04   42.02
  -4   0  -4   72.74   42.03
   4   0   5  710.66   98.93
  -4   0  -5  820.12   88.06
  -4   0  -5  699.79   50.91
   4   0   6   56.34   39.18
  -4   0  -6   91.41   37.72
  -4   0  -6   51.44   25.30
   4   0   7  506.22   84.52
  -4   0  -7  322.16   79.83
  -4   0  -7  410.43   53.19
   4   0   8  340.48   72.45
  -4   0  -8  279.23   53.78
  -4   0  -8  273.00   70.39
   4   0   9   -0.68   36.56
  -4   0  -9   -6.16   32.77
   4   0  10  897.12  107.58
  -4   0 -10  646.41   98.46
   4   0  11   21.86   49.98
  -4   0 -11  118.36   45.79
   4   0  12  130.43   59.38
  -4   0 -12  189.93   68.16
  -4   0 -12  158.01   60.26
   4   0  13  100.78   55.10
   4   0  13   36.82   57.52
   4   0  14   19.77   45.76
  -4   1  16   85.04   71.54
   4  -1 -16   40.53   51.73
  -4  -1  16   52.91   60.58
   4   1 -15   47.43   51.02
   4  -1 -15   51.81   54.44
  -4  -1  15   85.58   68.60
  -4   1  14  540.56  113.51
  -4  -1  14  461.38  115.38
   4   1 -13   10.37   37.49
  -4   1  13    6.76   58.02
   4  -1 -13   60.00   40.55
  -4  -1  13   26.21   49.60
   4   1 -12   62.23   33.63
   4   1 -12  130.85   40.11
  -4   1  12    6.74   61.54
   4  -1 -12   30.35   32.58
   4  -1 -12  123.04   44.48
  -4  -1  12  193.38   53.25
   4   1 -11  104.88   39.44
   4  -1 -11  147.28   36.22
   4  -1 -11  164.07   45.28
  -4  -1  11  184.65   63.45
   4   1 -10 1443.22  103.36
  -4   1  10 1607.26  163.36
  -4  -1  10 1444.55  147.32
   4   1  -9   51.69   33.83
  -4   1   9   37.40   42.69
   4  -1  -9   78.24   26.29
   4  -1  -9   31.68   34.51
  -4  -1   9  137.30   42.59
   4   1  -8  408.76   60.10
  -4   1   8  445.50   72.44
   4  -1  -8  370.13   41.89
   4  -1  -8  343.11   60.56
   4   1  -7  694.13   41.62
  -4   1   7  790.95   97.30
   4  -1  -7  651.85   78.87
   4  -1  -7  607.97   44.31
   4   1  -6  952.47   91.53
   4   1  -6  733.36   38.44
  -4   1   6  993.00   95.02
   4  -1  -6  989.31   89.79
   4  -1  -6  794.87   46.75
   4   1  -5  386.88   63.06
   4   1  -5  287.40   19.26
  -4   1   5  401.02   62.99
   4  -1  -5  358.50   59.83
   4  -1  -5  346.42   24.27
   4   1  -4 1059.87   99.61
  -4   1   4  951.31  106.99
   4  -1  -4  846.08   39.20
   4  -1  -4  985.62   89.32
  -4  -1   4  837.25   95.79
   4   1  -3 1290.38  133.43
  -4   1   3 1267.09  132.37
  -4  -1   3 1461.30  122.94
   4  -1  -3 1448.93  118.32
   4   1  -2  488.94   82.12
  -4   1   2  437.92   70.65
   4  -1  -2  713.17   79.69
  -4  -1   2  673.47   79.08
   4   1  -1 1202.19  110.35
  -4   1   1  972.98   86.62
  -4  -1   1  765.69   97.46
   4  -1  -1  868.36  107.89
   4   1   0  182.86   48.71
  -4   1   0  146.02   45.24
   4  -1   0  184.99   45.36
  -4  -1   0  178.40   46.72
   4   1   1  170.78   45.09
  -4   1  -1  115.49   11.99
  -4   1  -1  181.33   38.32
   4  -1   1  119.09   40.59
  -4  -1  -1  254.22   49.68
   4   1   2  579.28   77.63
  -4   1  -2  601.77   74.49
   4  -1   2  656.37   80.76
  -4  -1  -2  584.61   72.94
   4   1   3  865.52   96.11
  -4   1  -3  787.10   41.39
  -4  -1  -3  856.17  101.62
   4  -1   3  887.50  104.69
   4   1   4  790.03   89.83
  -4   1  -4  727.02   46.43
  -4   1  -4  708.29   92.76
   4  -1   4  574.98   86.32
  -4  -1  -4  632.25   97.07
   4   1   5 2274.40  181.39
  -4   1  -5 1631.90   96.81
  -4   1  -5 1785.01  146.84
   4  -1   5 2114.02  166.90
  -4  -1  -5 1390.65  139.83
  -4  -1  -5 1901.70   91.22
  -4   1  -6 1374.43  132.93
   4   1   6 1400.29  148.69
  -4   1  -6 1613.45   95.64
  -4  -1  -6 1128.15  119.21
   4  -1   6 1513.48  157.40
  -4  -1  -6 1210.32   85.29
   4   1   7  902.66  108.00
  -4   1  -7  732.93   77.93
  -4   1  -7  695.68   74.55
   4  -1   7  830.02  113.79
  -4  -1  -7  773.54   97.66
  -4  -1  -7  782.24   69.91
   4   1   8  438.91   79.12
  -4   1  -8  430.93   69.81
  -4   1  -8  366.63   58.21
  -4  -1  -8  377.10   79.79
  -4  -1  -8  291.16   54.63
   4   1   9  147.72   56.30
  -4   1  -9  202.04   46.95
  -4  -1  -9  170.05   62.06
   4  -1   9  113.24   62.58
  -4  -1  -9  206.67   50.28
   4   1  10  399.27   81.42
  -4   1 -10  527.12   78.84
  -4  -1 -10  555.57   99.04
   4  -1  10  508.50   93.68
  -4  -1 -10  517.48   80.54
   4   1  11  184.65   63.42
  -4   1 -11  128.20   68.60
  -4   1 -11  277.50   63.31
  -4  -1 -11  207.11   73.38
  -4  -1 -11  260.01   64.86
   4   1  12  372.77   88.24
  -4   1 -12  476.17   87.47
  -4  -1 -12  510.94  102.00
   4  -1  12  484.22   95.24
  -4  -1 -12  419.38   92.98
   4  -1  13  204.97   75.58
  -4  -1 -13  183.45   67.08
   4   1  14  228.45   79.52
  -4   1 -14  108.09   74.68
  -4   2  16  200.40   89.31
   4  -2 -16  146.30   71.88
  -4  -2  16   88.77   67.55
   4   2 -15   40.34   48.27
  -4   2  15   30.79   64.05
  -4  -2  15   76.83   56.71
   4  -2 -15    2.86   50.37
  -4   2  14   62.44   62.35
   4  -2 -14   12.29   49.89
   4   2 -13   89.36   42.94
  -4   2  13  214.16   68.64
  -4  -2  13  110.66   63.66
   4   2 -12  240.19   57.44
  -4   2  12  284.12   75.51
  -4  -2  12  287.81   80.55
   4   2 -11   36.70   32.39
   4   2 -11   32.48   41.11
  -4   2  11   96.57   49.80
   4  -2 -11   38.58   30.92
   4  -2 -11   71.41   34.42
  -4  -2  11  124.04   48.57
  -4   2  10  292.75   83.82
   4   2 -10  209.30   44.99
   4   2 -10  217.57   58.69
   4  -2 -10  401.67   48.96
   4  -2 -10  301.52   47.40
  -4  -2  10  306.96   74.36
  -4   2   9  404.12   67.91
   4   2  -9  305.15   55.49
   4  -2  -9  221.83   53.15
  -4  -2   9  251.55   67.85
  -4   2   8  189.68   58.28
   4   2  -8  259.75   30.23
   4   2  -8  254.38   55.27
   4  -2  -8  175.53   46.10
   4  -2  -8  181.73   34.39
  -4  -2   8  307.68   63.12
  -4   2   7  666.90   93.55
   4   2  -7  507.07   39.07
   4   2  -7  513.54   81.56
   4  -2  -7  694.08   73.35
   4  -2  -7  630.71   47.19
  -4  -2   7  687.32   83.93
   4   2  -6  145.39   37.53
   4   2  -6   89.38   15.03
   4  -2  -6  186.65   40.95
  -4  -2   6  175.85   52.33
   4   2  -5  480.62   65.66
  -4   2   5  440.34   70.80
  -4  -2   5  331.07   75.89
   4  -2  -5  392.89   64.50
   4   2  -4  148.58   51.73
  -4   2   4  167.86   43.89
  -4  -2   4  326.34   56.13
   4   2  -3 1722.85  146.78
  -4   2   3 1820.10  139.93
   4  -2  -3 1534.05   58.74
   4  -2  -3 1804.18  141.51
  -4  -2   3 1646.01  149.28
   4   2  -2  115.08   42.83
  -4   2   2  106.41   38.39
  -4  -2   2  242.29   40.14
   4   2  -1  982.82  110.11
  -4   2   1  823.21   33.64
  -4   2   1 1061.23   81.22
  -4  -2   1  845.22   95.92
  -4   2   0  217.52   43.91
  -4   2   0  180.65   17.84
   4  -2   0  318.46   52.15
   4   2   1 1494.48  132.03
  -4   2  -1 1743.34  125.79
  -4   2  -1 1401.29   51.83
   4  -2   1 1389.05  122.58
  -4  -2  -1 1315.05  130.05
   4   2   2  358.29   60.96
  -4   2  -2  218.62   49.07
  -4  -2  -2  155.93   47.57
   4  -2   2  227.27   54.58
   4   2   3  180.02   54.50
  -4   2  -3  145.45   42.15
  -4   2  -3  160.86   20.59
   4  -2   3  182.58   54.53
   4   2   4  855.56  110.15
  -4   2  -4 1249.81  105.73
   4  -2   4  939.11  125.21
  -4  -2  -4  916.19  108.04
   4   2   5   43.51   33.34
  -4   2  -5   -4.00   35.98
  -4   2  -5   29.19   20.00
   4  -2   5   58.72   43.60
  -4  -2  -5   50.35   34.90
   4   2   6  738.97   97.24
  -4   2  -6  775.69   87.49
  -4   2  -6  779.52   68.30
   4  -2   6  733.42  113.04
  -4  -2  -6  648.64   84.79
  -4   2  -7  371.21   61.79
  -4   2  -7  447.53   53.90
  -4  -2  -7  494.64   88.47
  -4  -2  -7  423.01   43.79
   4   2   8  435.21   69.90
  -4   2  -8  384.68   54.40
  -4  -2  -8  416.51   80.58
  -4  -2  -8  216.24   46.53
  -4   2  -9  370.90   79.20
   4   2   9  540.55   84.92
  -4   2  -9  549.51   78.78
  -4  -2  -9  520.98  101.96
   4  -2   9  633.76  100.49
  -4  -2  -9  512.10   61.27
   4   2  10  100.75   58.64
  -4   2 -10  169.85   58.93
  -4   2 -10  241.26   55.87
   4  -2  10  190.27   69.04
  -4  -2 -10  279.24   68.93
  -4  -2 -10  216.67   53.09
   4   2  11  146.04   47.05
  -4   2 -11  141.64   47.81
  -4   2 -11   64.70   49.75
   4  -2  11   80.47   50.36
  -4  -2 -11   76.67   63.22
  -4  -2 -11   27.29   47.46
   4   2  12   66.34   44.02
  -4   2 -12   46.04   48.75
  -4  -2 -12   31.60   57.07
   4  -2  12   51.42   52.47
  -4  -2 -12   13.04   46.02
  -4   2 -13  118.81   64.58
   4   2  13  179.67   67.08
   4  -2  13   58.36   64.64
  -4  -2 -13  150.46   61.90
   4   2  14   -5.88   65.19
  -4   2 -14   86.97   55.39
   4   3 -15  186.17   61.86
  -4   3  15  139.24   80.75
  -4  -3  15  135.39   75.15
   4   3 -14  145.59   52.27
  -4   3  14  116.59   81.11
   4   3 -13   52.97   45.97
   4   3 -12   46.54   32.98
  -4   3  12  -50.98   60.13
   4   3 -12   73.86   45.18
   4  -3 -12   85.04   39.25
  -4  -3  12   34.00   51.79
   4   3 -11  295.20   43.09
   4   3 -11  184.20   62.58
  -4   3  11  296.35   77.80
   4  -3 -11  167.63   39.36
   4  -3 -11  142.97   53.35
  -4  -3  11  259.10   69.60
   4   3 -10  461.10   51.96
   4   3 -10  547.46   87.94
  -4   3  10  374.05  104.21
  -4  -3  10  525.83   81.38
  -4   3   9  158.29   62.33
   4   3  -9  130.47   52.23
   4  -3  -9   87.86   35.18
  -4  -3   9  147.87   46.94
   4   3  -8  273.96   34.20
   4   3  -8  381.52   63.54
  -4   3   8  286.19   75.91
   4  -3  -8  330.88   46.78
   4  -3  -8  308.12   37.98
   4   3  -7   82.90   16.69
  -4   3   7  141.93   44.16
   4   3  -7   66.25   40.20
   4  -3  -7   13.79   24.46
  -4  -3   7   80.23   40.93
   4   3  -6  334.43   67.46
  -4   3   6  424.71   71.72
   4  -3  -6  334.87   55.04
   4  -3  -6  346.93   35.92
  -4  -3   6  491.33   66.73
   4   3  -5   38.23   39.18
  -4   3   5   58.41   42.45
   4  -3  -5   69.60   19.58
  -4  -3   5  149.16   46.81
   4  -3  -5  136.36   37.43
  -4   3   4  975.99   99.08
   4  -3  -4  819.88   47.90
   4  -3  -4  808.66   83.68
  -4  -3   4  825.32   94.26
   4   3  -3  730.11   77.20
  -4   3   3  836.92   83.30
   4  -3  -3  609.62   37.00
   4  -3  -3  643.56   79.36
  -4  -3   3  682.30   79.08
   4   3  -2  554.43   74.70
   4  -3  -2  763.52   80.91
  -4  -3   2  739.38   87.02
   4   3  -1  508.63   72.38
  -4   3   1  497.71   63.50
   4  -3  -1  374.60   72.06
  -4  -3   1  573.29   65.53
   4   3   0  502.81   76.58
  -4   3   0  475.57   59.98
  -4   3   0  461.36   28.40
   4  -3   0  382.88   71.96
  -4  -3   0  487.66   69.72
   4   3   1   31.86   46.06
  -4   3  -1   88.61   35.48
  -4   3  -1   56.22   16.18
   4  -3   1   99.00   37.20
  -4  -3  -1  115.04   37.62
   4   3   2  210.78   43.92
  -4   3  -2  116.63   38.93
  -4   3  -2   94.29   17.95
   4   3   3  790.53  102.96
  -4   3  -3  829.82   74.49
  -4   3  -3  763.86   48.08
   4  -3   3  917.41  115.90
  -4  -3  -3  869.57  106.27
   4   3   4  561.58   74.68
  -4   3  -4  462.06   41.68
  -4   3  -4  574.26   65.28
   4  -3   4  560.06   81.59
  -4  -3  -4  521.98   89.47
   4   3   5  396.84   66.21
  -4   3  -5  346.93   39.55
  -4   3  -5  336.67   58.24
   4  -3   5  260.57   65.32
  -4  -3  -5  362.55   75.54
   4   3   6 1330.68  129.65
  -4   3  -6 1363.37  104.52
  -4   3  -6 1244.31   86.74
   4  -3   6 1294.32  132.82
  -4  -3  -6  974.24   60.52
  -4  -3  -6 1101.65  118.17
   4   3   7  612.47   81.51
  -4   3  -7  526.96   59.20
  -4   3  -7  508.33   65.05
   4  -3   7  717.31  103.47
  -4  -3  -7  459.20   45.12
  -4  -3  -7  624.85  102.50
   4   3   8  450.98   74.76
  -4   3  -8  361.81   63.83
  -4   3  -8  445.23   61.00
  -4  -3  -8  352.98   46.43
  -4  -3  -8  294.35   80.84
   4  -3   8  542.92   95.71
   4   3   9   67.17   37.93
  -4   3  -9  -10.36   35.14
   4  -3   9  -35.94   42.13
  -4  -3  -9   11.00   41.60
  -4  -3  -9   39.48   25.84
   4   3  10  454.26   75.87
  -4   3 -10  488.76   74.80
  -4  -3 -10  407.77   89.82
  -4  -3 -10  362.67   61.70
   4   3  11  518.13   79.72
  -4   3 -11  534.50   86.83
  -4   3 -11  351.21   80.61
   4  -3  11  644.83  115.70
  -4  -3 -11  476.02   72.40
   4   3  12   69.85   45.16
   4  -3  12   62.45   61.27
  -4  -3 -12   41.13   43.98
  -4  -3 -12  100.57   66.80
   4   3  13  342.07   96.69
   4  -3  13  353.73   85.58
   4   4 -15   27.02   44.37
  -4   4  15   33.81   63.67
   4  -4 -15   40.31   43.84
   4   4 -14   85.13   39.25
   4   4 -14   21.72   45.05
  -4   4  14   35.54   61.16
  -4  -4  14    7.76   53.70
   4   4 -13  301.49   58.44
   4   4 -13  312.15   64.28
  -4   4  13  310.03  106.34
   4  -4 -13  221.20   73.29
  -4  -4  13  238.13   81.88
   4   4 -12   93.68   31.93
   4   4 -12   26.25   42.88
  -4   4  12   35.63   53.13
   4  -4 -12   61.61   41.38
  -4  -4  12  -34.81   50.22
   4   4 -11   55.52   32.13
   4   4 -11   75.47   42.60
  -4   4  11  148.08   52.89
   4  -4 -11   78.06   41.60
  -4  -4  11   19.05   51.43
   4   4 -10  315.58   76.20
  -4   4  10  576.57   96.83
   4  -4 -10  353.81   47.22
   4  -4 -10  445.10   58.75
   4   4  -9   28.53   18.38
  -4   4   9  -19.60   37.35
   4  -4  -9   -3.57   22.04
   4  -4  -9   11.82   24.54
  -4  -4   9  -55.38   38.53
   4   4  -8   29.78   47.19
  -4   4   8   -4.61   48.65
   4  -4  -8   66.59   29.04
   4  -4  -8   63.97   28.05
  -4  -4   8   34.32   39.65
   4   4  -7   34.06   14.48
   4   4  -7   36.50   44.01
   4  -4  -7   37.38   23.63
   4  -4  -7   37.59   28.03
  -4  -4   7   64.27   44.05
   4   4  -6  639.97   91.01
  -4   4   6  617.93   90.83
   4  -4  -6  570.99   66.54
   4  -4  -6  647.55   51.21
  -4  -4   6  635.51   93.36
   4   4  -5 1080.94  118.15
  -4   4   5  806.52   88.80
   4  -4  -5  892.68   83.47
   4  -4  -5  784.18   55.68
  -4  -4   5  831.80   99.37
   4   4  -4 1104.48  108.37
  -4   4   4 1077.47   95.49
   4  -4  -4  706.12   83.70
   4  -4  -4  772.05   53.19
  -4  -4   4  745.63   90.21
  -4   4   3  369.70   64.77
   4   4  -3  476.32   81.15
   4  -4  -3  483.64   64.79
  -4  -4   3  525.29   65.01
   4   4  -2 1220.11  114.61
  -4   4   2 1303.88  113.14
   4  -4  -2 1441.10  111.16
   4   4  -1  771.68  103.18
  -4   4   1  900.92   45.26
  -4  -4   1  793.93  106.53
   4  -4  -1  703.64   84.78
   4   4   0   93.51   41.95
  -4   4   0   52.47   29.93
  -4  -4   0  -20.67   35.72
   4   4   1  100.82   48.80
  -4   4  -1  103.73   37.37
   4  -4   1  124.92   49.25
  -4  -4  -1  113.78   39.79
   4   4   2  937.52  121.69
  -4   4  -2  946.41   60.05
  -4   4  -2  961.29   91.35
   4  -4   2 1025.46  115.50
   4   4   3  799.62   88.80
  -4   4  -3  638.85   49.92
  -4  -4  -3  761.62  104.31
   4  -4   3  614.02   95.88
  -4   4  -4   72.13   33.03
  -4   4  -4   49.48   23.71
   4  -4   4   56.18   49.63
  -4  -4  -4   58.73   43.80
   4   4   5  259.31   58.34
   4  -4   5  209.04   64.47
  -4  -4  -5  154.05   62.34
   4   4   6  340.59   67.08
  -4   4  -6  379.61   49.26
   4  -4   6  266.24   71.85
  -4  -4  -6  348.12   64.12
  -4   4  -7    5.89   27.91
   4  -4   7   29.41   50.05
  -4  -4  -7   29.10   44.87
  -4  -4  -7   37.77   20.83
   4   4   8    5.23   38.24
  -4   4  -8   15.30   32.20
  -4  -4  -8   44.36   24.20
   4  -4   8   49.44   51.23
  -4  -4  -8   44.68   51.45
  -4   4  -9  943.35  107.55
  -4   4  -9  747.20   91.96
   4  -4   9 1030.03  135.48
  -4  -4  -9  754.21   83.14
  -4  -4  -9  996.18  136.78
   4   4  10  105.90   42.39
  -4   4 -10   40.42   39.74
  -4   4 -10  107.56   45.74
   4  -4  10   39.77   55.79
  -4  -4 -10   48.03   35.97
  -4   4 -11  168.99   47.07
  -4   4 -11   51.86   54.57
   4  -4  11  126.17   70.62
  -4  -4 -11  109.92   77.40
  -4   4 -12  141.27   57.40
   4  -4  12   35.67   62.35
  -4   4 -13  274.14   99.21
   4   4  13  538.72  106.58
   4  -4  13  378.49   91.75
  -4   5  15  872.21  106.03
  -4  -5  15  159.04   84.11
   4  -5 -15   37.89   81.61
  -4   5  14   49.66   68.59
   4   5 -14  109.81   49.91
   4  -5 -14   72.93   57.59
  -4  -5  14   95.38   58.83
   4   5 -13   42.22   36.91
   4   5 -13   14.02   35.21
  -4   5  13   86.29   62.06
   4  -5 -13    6.78   45.31
  -4  -5  13   18.79   47.17
   4   5 -12   23.35   40.67
   4   5 -12   12.73   32.73
   4   5 -11   11.53   38.81
   4   5 -11    5.02   26.58
  -4   5  11   26.44   44.63
  -4  -5  11   17.23   41.94
   4   5 -10  259.60   48.91
   4   5 -10  399.05   75.47
  -4   5  10  362.94   80.00
   4  -5 -10  315.44   43.24
  -4  -5  10  437.30   73.89
   4   5  -9  841.01   98.15
   4   5  -9  557.00   55.79
  -4   5   9  796.41  111.87
   4  -5  -9  604.80   74.20
   4  -5  -9  512.53   62.20
  -4  -5   9  768.40  102.51
  -4   5   8  236.57   71.91
   4  -5  -8  185.69   46.18
  -4  -5   8  434.41   69.12
   4   5  -7   50.20   43.58
  -4   5   7  104.66   52.37
   4  -5  -7  151.40   33.92
   4  -5  -7  114.52   30.79
  -4  -5   7   68.92   51.27
  -4   5   6  341.63   54.61
   4  -5  -6  275.25   36.22
  -4  -5   6  311.06   70.94
   4   5  -5  457.79   85.20
  -4   5   5  445.87   64.72
   4  -5  -5  350.70   55.36
   4  -5  -5  327.35   38.34
  -4  -5   5  373.78   62.63
  -4   5   4  619.90   70.39
   4   5  -4  778.79  107.29
   4  -5  -4  534.58   73.78
  -4   5   3  772.75   74.83
   4   5  -3  770.21  109.03
   4  -5  -3  912.25   92.86
  -4   5   2 1111.10  103.66
   4   5  -2 1114.56  116.50
   4  -5  -2 1094.16  115.72
  -4  -5   2 1234.95  107.77
   4   5  -1  -61.73   38.44
   4  -5  -1  -44.34   39.39
  -4  -5   1  -15.25   41.56
   4   5   0  522.84   67.78
  -4   5   0  531.37   63.38
   4  -5   0  588.74   86.21
  -4  -5   0  694.17   87.31
  -4   5  -1  658.33   63.63
  -4   5  -1  643.83   47.32
   4  -5   1  642.59   94.85
  -4  -5  -1  708.25   94.03
   4   5   2  321.45   64.40
  -4   5  -2  342.97   50.58
  -4   5  -2  276.69   38.96
   4  -5   2  339.51   75.73
  -4  -5  -2  318.59   67.60
   4   5   3  304.81   59.24
  -4   5  -3  288.68   46.54
  -4   5  -3  311.41   36.17
   4  -5   3  270.68   67.07
  -4  -5  -3  254.13   75.88
   4  -5   4  823.04   97.49
  -4  -5  -4  529.31  101.06
   4   5   5  182.19   53.28
  -4   5  -5  101.82   40.09
  -4  -5  -5  159.22   50.16
   4  -5   5  230.36   66.03
   4   5   6  864.01  108.55
  -4   5  -6  812.33   77.45
  -4   5  -6  844.42   77.96
   4  -5   6  969.49  122.72
  -4  -5  -6 1171.57  141.65
   4   5   7  131.04   45.03
  -4   5  -7  107.15   37.78
  -4   5  -7  143.00   37.73
   4  -5   7  172.75   63.38
  -4  -5  -7   85.53   66.42
   4   5   8 1232.05  117.81
  -4   5  -8 1139.26  100.36
  -4   5  -8 1381.31  111.08
   4  -5   8 1438.95  164.12
  -4  -5  -8  898.79   79.94
  -4  -5  -8 1231.28  165.91
  -4   5  -9  456.90   58.80
   4  -5   9  472.89   94.72
  -4  -5  -9  294.34   48.09
  -4  -5  -9  399.12  105.45
   4   5  10  195.94   52.29
  -4   5 -10  223.99   51.79
  -4  -5 -10  191.36   76.37
   4  -5  10  232.55   75.38
  -4   5 -11  142.40   62.87
   4   5  11  190.88   55.27
   4  -5  11  199.18   71.85
   4  -5  12  219.07   90.69
  -4  -5 -12  267.85   94.46
  -4   5 -13  374.12   97.40
   4   5  13  368.59  107.15
   4  -5  13  331.79  106.56
   4  -6 -15   37.81   59.88
  -4  -6  15   64.37   55.08
  -4   6  14  190.44   77.54
   4   6 -14   32.48   56.37
   4  -6 -14  137.36   59.30
  -4  -6  14  102.42   56.88
  -4   6  13  118.91   84.47
   4   6 -13  130.97   60.16
   4  -6 -13  171.72   60.31
  -4  -6  13  151.35   64.61
   4   6 -12   58.15   43.56
   4   6 -12  -25.44   50.48
  -4   6  12  118.17   61.36
   4  -6 -12  116.13   47.33
  -4  -6  12  131.43   52.16
  -4   6  11  246.81   72.45
   4   6 -11  146.09   48.10
   4  -6 -11  145.16   54.11
  -4  -6  11  232.99   67.34
  -4   6  10   89.90   64.37
   4   6 -10  268.41   42.72
   4  -6 -10  134.86   49.09
  -4  -6  10  142.54   61.74
   4   6  -9   98.98   29.31
   4   6  -9  125.08   46.09
  -4   6   9   68.82   61.42
   4  -6  -9   49.66   30.84
  -4  -6   9  167.87   51.41
   4   6  -8   88.79   26.55
  -4   6   8  137.12   51.13
   4  -6  -8  178.05   36.79
   4  -6  -8  129.13   39.32
  -4  -6   8  221.50   53.03
   4   6  -7  702.47  105.87
  -4   6   7  799.78  106.45
   4  -6  -7  699.33   76.78
   4  -6  -7  749.07   68.36
  -4  -6   7  704.35  104.37
   4   6  -6  -10.79   36.33
  -4   6   6  -55.36   28.44
   4  -6  -6   21.00   24.11
   4  -6  -6   34.44   21.15
  -4  -6   6  -61.66   33.42
   4   6  -5  143.07   60.07
   4  -6  -5  281.72   38.53
   4  -6  -5  319.75   44.90
  -4  -6   5  249.36   53.14
   4   6  -4 2935.35  224.61
   4  -6  -4 2228.66  134.03
   4  -6  -4 2407.58  169.69
   4   6  -3  114.61   44.78
  -4   6   3  129.48   36.52
   4  -6  -3    9.01   34.29
   4  -6  -3   28.62   24.01
  -4  -6   3   96.79   43.29
  -4   6   2  246.76   52.85
  -4   6   2  234.26   28.65
   4  -6  -2  433.72   59.61
   4   6  -1  354.67   71.42
  -4   6   1  380.15   56.60
  -4   6   1  347.79   38.13
  -4  -6   1  368.33   60.94
   4   6   0  356.94   68.22
  -4   6   0  365.88   47.81
  -4   6   0  339.45   36.79
   4  -6   0  208.79   72.16
  -4  -6   0  296.56   59.23
   4   6   1  322.54   66.17
  -4   6  -1  305.12   45.46
  -4   6  -1  391.70   39.95
   4  -6   1  337.22   76.19
  -4  -6  -1  403.17   76.53
   4   6   2  -32.18   41.47
  -4   6  -2    4.49   26.99
  -4   6  -2   87.61   25.31
   4  -6   2    1.48   43.90
  -4  -6  -2   43.64   40.43
  -4   6  -3  469.41   54.48
  -4  -6  -3  560.45   82.43
   4  -6   3  445.91   93.32
   4   6   4  228.89   68.31
  -4   6  -4  265.46   43.07
  -4  -6  -4  270.19   76.29
   4  -6   4  452.39   78.62
   4   6   5  109.99   45.38
  -4   6  -5   66.06   32.81
  -4   6  -5   79.63   29.76
  -4  -6  -5   77.87   50.13
   4   6   6  413.59   67.74
  -4   6  -6  327.16   49.57
  -4   6  -6  325.88   55.65
   4  -6   6  487.80   93.40
  -4  -6  -6  386.52   95.39
   4   6   7  179.63   42.43
   4  -6   7  169.18   72.74
  -4  -6  -7  224.81   73.80
   4   6   8  101.40   43.54
  -4   6  -8  183.04   43.38
   4  -6   8   85.02   57.25
  -4  -6  -8  -81.80   68.20
   4   6   9  275.34   61.79
  -4   6  -9  317.15   65.33
   4  -6   9  394.04  105.85
  -4  -6  -9  478.78   89.21
  -4   6 -10  330.03   67.98
   4  -6  10  278.25   95.54
  -4  -6 -10  177.58  100.22
  -4   6 -11   60.95   50.17
  -4  -6 -11  -42.92   71.59
   4  -6  11  131.05   56.44
  -4   6 -13   18.35   52.69
   4  -6  13  -96.77   66.12
  -4   7  14    2.01   65.39
   4   7 -14  -27.32   43.19
   4  -7 -14   95.24   45.64
  -4  -7  14  -35.31   41.17
  -4   7  13  125.70   82.66
   4   7 -13  125.98   60.62
   4  -7 -13  142.45   49.77
  -4  -7  13   29.70   62.39
   4   7 -12  345.04   64.55
   4   7 -12  267.57   82.70
  -4   7  12  334.88   97.15
   4  -7 -12  369.93   78.97
  -4   7  11  541.37  112.63
   4   7 -11  553.95  102.59
   4  -7 -11  533.49   89.48
   4   7 -10  455.31   94.93
   4   7 -10  337.00   56.86
  -4   7  10  443.78   86.39
   4  -7 -10  522.26   76.72
  -4  -7  10  471.69   85.60
   4   7  -9  229.24   40.09
   4   7  -9  297.62   76.15
  -4   7   9  303.67   85.43
   4  -7  -9  348.75   58.81
   4  -7  -9  241.45   43.84
  -4  -7   9  372.88   71.46
  -4   7   8  428.87   70.29
   4   7  -8  447.84   77.42
   4  -7  -8  218.70   49.60
  -4  -7   8  276.48   62.89
   4   7  -7  -26.94   44.22
  -4   7   7   36.17   42.31
   4  -7  -7    6.54   29.32
   4  -7  -7   31.73   26.88
  -4  -7   7   37.75   35.87
   4   7  -6  221.01   65.63
  -4   7   6  109.43   60.81
   4  -7  -6  270.15   49.83
   4  -7  -6  209.51   38.80
  -4  -7   6  242.42   48.38
   4  -7  -5  185.08   45.57
   4  -7  -5  112.36   31.19
  -4  -7   5  162.05   47.67
   4   7  -4  545.39   92.40
  -4   7   4  542.64   76.63
   4  -7  -4  627.31   70.56
   4  -7  -4  556.20   62.30
  -4  -7   4  469.47   84.57
  -4   7   3  409.83   58.54
   4   7  -3  415.73   84.03
   4  -7  -3  296.93   44.77
  -4   7   2  894.71   78.96
   4   7  -2 1020.03  134.62
  -4   7   2  918.84   62.87
  -4  -7   2 1053.04  121.26
   4  -7  -2 1298.69  105.46
  -4   7   1  248.03   43.02
   4   7  -1  182.63   61.12
  -4   7   1  190.93   34.94
  -4  -7   1  177.37   59.21
   4  -7  -1  240.44   58.40
  -4   7   0  591.22   64.85
   4   7   0  653.43   96.41
  -4   7   0  624.14   53.08
  -4  -7   0  650.37   91.74
   4  -7   0  748.71   89.30
  -4   7  -1  123.04   30.88
  -4  -7  -1  102.15   46.22
   4  -7   1    1.74   53.78
   4   7   2  915.87   90.94
  -4   7  -2  821.52   65.31
  -4  -7  -2  858.36  109.51
   4  -7   2  735.76  109.30
   4   7   3   85.33   39.94
  -4   7  -3  -13.02   21.78
   4  -7   3  110.80   44.51
  -4  -7  -3   49.29   36.20
   4   7   4  775.54   89.01
  -4   7  -4  727.11   78.33
  -4   7  -4  631.11   59.57
   4   7   5  136.86   49.59
  -4   7  -5  191.93   34.48
  -4   7  -5  178.75   42.78
   4  -7   5  144.60   65.53
  -4  -7  -5  168.71   54.39
  -4   7  -6  449.21   59.81
   4   7   6  422.55   72.38
  -4   7  -6  309.67   43.89
   4  -7   6  445.40   94.66
  -4  -7  -6  436.14   85.90
   4   7   7  332.94   61.76
  -4   7  -7  214.30   45.78
  -4   7  -7  296.45   56.69
   4  -7   7  289.40   93.16
  -4  -7  -7  428.96   79.85
   4  -7   8  281.92   91.77
  -4  -7  -8  371.85   98.31
   4   7   9   82.54   42.01
   4  -7   9  160.54   72.56
  -4  -7  -9  111.33   62.66
   4   7  10  224.82   48.30
  -4   7 -10  191.78   63.65
   4  -7  10  264.79   88.70
  -4  -7 -10  195.77   99.08
  -4   7 -11  112.07   53.25
   4  -7  11   89.86   74.34
  -4  -7 -11   90.57   70.98
  -4   7 -12  228.21   77.11
   4  -7  12  193.98   84.94
  -4   8  14   69.08   81.98
   4   8 -14   23.46   59.33
   4  -8 -14   73.89   61.02
  -4  -8  14  132.21   56.21
  -4   8  13  477.73  111.47
   4   8 -13  305.73   99.72
   4  -8 -13  397.89   97.82
  -4   8  12  -44.91   59.01
   4   8 -12    3.38   48.80
   4  -8 -12   45.28   34.77
  -4  -8  12   -1.12   34.95
  -4   8  11  206.03   77.95
   4   8 -11  194.25   66.43
   4  -8 -11  128.27   50.08
  -4  -8  11  107.31   60.41
  -4   8  10  286.48   97.98
   4   8 -10  399.46   92.04
   4  -8 -10  383.06   74.03
  -4  -8  10  425.59   81.34
  -4   8   9   69.47   50.22
   4   8  -9   36.90   40.11
   4  -8  -9   -9.48   36.19
  -4  -8   9   12.62   38.92
  -4   8   8  119.40   64.28
   4   8  -8  230.26   66.49
   4  -8  -8  162.39   46.61
  -4  -8   8  202.83   56.59
   4   8  -7   45.94   54.99
  -4   8   7   33.04   52.00
   4  -8  -7  151.73   38.06
   4  -8  -7  118.10   35.48
  -4  -8   7  128.12   40.63
  -4   8   6 1060.94  121.00
   4   8  -6 1234.83  134.69
   4  -8  -6  857.50   88.10
  -4  -8   6  855.49   92.50
   4   8  -5  119.85   58.63
  -4   8   5  191.40   53.82
   4  -8  -5  204.47   52.43
   4  -8  -5  273.69   44.33
  -4  -8   5  282.29   59.85
   4   8  -4 1321.09  145.64
  -4   8   4 1376.70  117.99
   4  -8  -4 1033.94  106.88
   4  -8  -4 1132.13   93.66
  -4  -8   4 1120.85  118.69
   4   8  -3  401.99   69.24
  -4   8   3  196.53   52.93
   4  -8  -3  305.32   61.23
   4  -8  -3  245.46   42.70
  -4  -8   3  242.76   67.32
   4   8  -2  621.54  121.07
   4  -8  -2  846.75  105.40
  -4  -8   2  813.47  106.61
  -4   8   1  178.69   41.11
   4   8  -1  148.66   53.33
  -4   8   1  154.83   34.97
  -4  -8   1  155.88   53.35
   4  -8  -1   99.69   55.00
  -4   8   0  534.78   58.84
   4   8   0  476.17   86.41
  -4   8   0  566.19   54.94
   4  -8   0  434.09   81.38
  -4  -8   0  420.44   91.93
  -4   8  -1   39.97   29.89
   4   8   1   76.26   44.32
   4  -8   1  182.04   50.86
  -4  -8  -1   76.96   50.84
   4   8   2   52.77   48.01
  -4   8  -2  107.57   35.33
  -4   8  -2  101.93   30.62
   4  -8   2  200.32   56.64
  -4  -8  -2  155.60   49.08
   4   8   3  215.87   53.28
  -4   8  -3  215.98   37.89
  -4   8  -3  306.35   51.16
   4  -8   3  268.14   82.83
  -4  -8  -3  397.86   66.58
   4   8   4  612.19   85.33
  -4   8  -4  479.29   69.48
  -4   8  -4  448.12   52.07
   4  -8   4  558.52  105.71
  -4  -8  -4  364.08   80.24
   4   8   5   43.05   44.21
  -4   8  -5   48.22   25.44
   4  -8   5  128.27   60.15
  -4  -8  -5  111.59   50.98
   4   8   6  968.77   97.17
  -4   8  -6  634.27   55.23
  -4  -8  -6  685.15  144.23
   4  -8   6  811.46  144.08
   4   8   7   78.45   40.22
  -4   8  -7   43.68   39.73
   4  -8   7  143.96   70.94
   4   8   8  503.61   70.19
  -4   8  -8  645.61   88.63
   4  -8   8  405.37  134.51
  -4  -8  -8  620.37  125.96
   4   8   9  151.62   48.73
  -4   8  -9  323.11   61.96
  -4  -8  -9  212.64   80.93
  -4   8 -10  -19.57   43.34
  -4  -8 -10   52.66   60.31
   4  -8  10   31.25   53.11
  -4   8 -11  169.07   71.49
   4  -8  11  458.22  108.27
  -4  -8 -11  225.90  109.55
  -4   8 -12  254.69   68.83
   4  -8  12  219.83   93.34
   4   9 -14  -57.32   52.65
  -4   9  14   29.31   60.17
  -4   9  13  179.73   99.32
   4   9 -13  251.25   80.69
   4  -9 -13  168.32   76.23
  -4  -9  13  153.03   56.87
  -4   9  12   56.64   65.33
   4   9 -12   85.30   54.39
   4  -9 -12   45.04   58.80
  -4  -9  12  136.62   53.25
  -4   9  11  258.69   84.48
   4  -9 -11  180.88   65.37
  -4  -9  11  159.42   58.07
   4   9 -10  276.09   68.36
   4  -9 -10  241.98   60.21
  -4  -9  10  132.20   51.92
  -4   9   9    7.57   42.86
   4   9  -9   19.34   47.83
   4  -9  -9   35.58   36.94
   4   9  -8  345.00   73.09
  -4   9   8  219.26   78.04
   4  -9  -8  214.83   51.77
   4  -9  -8  422.56   59.92
  -4  -9   8  268.69   62.61
   4   9  -7  217.66   56.94
  -4   9   7  169.82   58.49
   4  -9  -7  185.04   43.47
   4  -9  -7   99.14   45.20
  -4  -9   7  116.74   50.06
  -4   9   6  143.20   45.55
   4  -9  -6  129.86   45.97
  -4  -9   6  131.26   50.40
   4  -9  -5  322.37   62.03
   4  -9  -5  262.91   52.49
   4   9  -4  647.39  100.43
  -4   9   4  507.79   77.44
   4  -9  -4  701.99   89.06
   4  -9  -4  563.21   68.46
  -4  -9   4  501.01   78.02
   4   9  -3  855.85  118.08
  -4   9   3  716.42   85.37
   4  -9  -3  801.08  110.26
   4  -9  -3  783.85   67.00
  -4  -9   3  722.34  103.48
  -4   9   2  277.35   48.95
   4   9  -2  272.42   72.15
  -4   9   2  351.99   49.54
  -4  -9   2  496.02   68.12
   4  -9  -2  312.18   64.82
   4   9  -1  552.14   84.90
  -4   9   1  515.17   62.68
   4  -9  -1  619.48   94.67
  -4  -9   1  370.75   70.02
   4   9   0  492.29   97.64
  -4   9   0  444.90   57.00
  -4  -9   0  611.29   84.76
  -4   9  -1   96.10   35.47
   4   9   1  121.42   47.54
  -4   9  -1   95.92   27.90
   4  -9   1  129.26   52.12
  -4  -9  -1   79.88   58.30
  -4   9  -2  -12.78   20.46
   4   9   2  -27.25   34.23
  -4   9  -2   53.83   24.74
  -4  -9  -2   45.53   39.12
   4  -9   2  -70.62   42.50
   4   9   3  440.14   72.59
  -4   9  -3  454.30   66.38
  -4  -9  -3  229.17   73.42
   4  -9   3  345.57   84.16
   4   9   4  825.41   98.94
  -4   9  -4  656.70   59.73
  -4   9  -4  808.64   92.22
   4  -9   4  694.45  139.24
  -4  -9  -4  671.57   98.63
   4   9   5  170.84   57.58
  -4   9  -5  179.50   49.79
  -4  -9  -5  219.53   78.99
   4  -9   5  231.31   89.11
   4   9   6  523.60   84.15
  -4   9  -6  361.60   80.22
  -4  -9  -6  521.27   94.61
   4  -9   6  545.27  110.29
   4   9   7  894.18  104.91
  -4   9  -7  937.51  111.12
  -4  -9  -7  691.00  158.76
   4  -9   7  763.86  150.39
   4   9   8   85.19   40.14
  -4   9  -8   13.27   47.00
  -4  -9  -8   56.02   60.54
   4  -9   8  155.00   62.66
   4   9   9  322.38   58.67
  -4   9  -9  442.18   82.42
   4  -9   9  585.76  117.50
  -4   9 -10  107.98   64.58
   4  -9  10  246.22   82.65
  -4  -9 -10   21.48   86.35
  -4   9 -11  334.95   86.68
  -4  -9 -11  178.60  119.08
   4  -9  12  193.71   96.26
  -4  10  13  354.57   98.82
   4  10 -13  174.96   82.27
   4 -10 -13  242.18   87.18
  -4  10  12  396.03  122.26
   4  10 -12  318.72   99.69
   4 -10 -12  348.62   99.25
  -4 -10  12  455.08   80.44
   4  10 -11   96.99   56.87
   4 -10 -11    1.60   43.90
   4  10 -10   30.03   46.58
   4 -10 -10  -32.31   34.56
  -4 -10  10   11.28   31.48
  -4  10   9  510.08  118.78
   4  10  -9  597.87  107.93
   4 -10  -9  705.75   96.93
  -4 -10   9  660.61   88.07
  -4  10   8   77.78   49.49
   4  10  -8  153.39   62.92
   4 -10  -8  105.94   44.00
  -4 -10   8   74.19   46.57
  -4  10   7   69.64   34.89
   4  10  -7  -31.79   47.64
   4 -10  -7   -5.80   30.64
  -4  10   6  363.42   72.55
   4  10  -6  358.07   83.07
   4 -10  -6  322.44   65.79
  -4 -10   6  382.28   65.33
   4  10  -5   40.03   43.98
  -4  10   5  -13.94   31.91
   4  10  -4  488.90   87.45
   4 -10  -4  474.36   68.12
  -4 -10   4  497.41   82.59
   4  10  -3  325.89   76.96
  -4  10   3  330.10   60.36
   4 -10  -3  440.38   79.73
   4 -10  -3  446.76   54.89
   4  10  -2   70.81   38.88
  -4  10   2   -5.84   30.36
   4 -10  -2   29.89   44.65
  -4 -10   2   28.87   37.52
  -4  10   1  428.15   58.70
   4  10  -1  395.71   72.33
  -4  10   1  380.45   60.16
  -4 -10   1  389.27   74.35
   4 -10  -1  375.49   78.09
  -4  10   0  346.68   57.55
  -4  10   0  290.15   41.82
  -4 -10   0  309.62   77.15
  -4  10  -1  443.04   43.45
   4  10   1  652.04   93.29
   4 -10   1  570.33  103.97
  -4 -10  -1  579.36   91.21
  -4  10  -2  611.84   52.92
   4  10   2  666.81   96.07
  -4  10  -2  672.95   78.14
  -4 -10  -2  571.53  107.38
   4 -10   2  592.97  106.34
  -4  10  -3   91.62   23.57
  -4  10  -3   46.26   40.97
   4 -10   3  215.21   66.79
  -4 -10  -3   87.70   49.75
  -4  10  -4  954.41  120.92
   4 -10   4 1114.42  159.96
  -4 -10  -4 1043.08  159.02
   4  10   5  558.84   93.47
  -4  10  -5  647.27   84.23
   4 -10   5  766.59  147.30
   4  10   6  290.70   61.81
  -4  10  -6  209.66   59.87
  -4 -10  -6  217.79   91.07
   4 -10   6  176.05   82.65
   4  10   7  112.94   53.11
   4 -10   7  288.52   78.57
  -4 -10  -7  193.31   72.72
   4  10   8  740.26   93.95
  -4 -10  -8  770.40  135.28
  -4 -10  -9  106.26   76.86
  -4  10 -10  -17.09   44.67
   4 -10  10    0.27   66.80
  -4 -10 -10   99.28   67.26
  -4  10 -11  197.74   73.85
  -4 -10 -11  173.97  104.25
  -4  11  13  527.22  150.16
   4 -11 -13  532.26  117.26
  -4  11  12  137.12   75.05
   4  11 -12  130.96   69.74
   4 -11 -12  106.97   68.83
  -4  11  11   43.82   52.47
   4  11 -11   43.17   49.67
   4 -11 -11   36.29   49.61
  -4 -11  11    6.81   36.96
  -4  11  10  174.90   67.40
  -4 -11  10  156.23   52.82
  -4  11   9   90.98   54.80
   4  11  -9  138.49   63.44
   4 -11  -9  156.51   53.92
  -4 -11   9   94.87   48.81
  -4  11   8   -3.36   41.54
   4  11  -8    3.85   47.28
   4 -11  -8   17.79   31.03
   4  11  -7  215.90   88.29
   4 -11  -7  264.83   57.72
  -4 -11   7  261.28   60.35
   4  11  -6  201.91   61.59
  -4  11   6   69.83   41.25
   4 -11  -6  137.75   47.36
   4 -11  -6   40.30   42.58
  -4 -11   6   51.40   46.66
   4  11  -5   37.15   59.17
  -4  11   5  120.96   38.76
   4 -11  -5   32.78   44.91
   4 -11  -5   42.84   39.20
  -4 -11   5   24.10   42.32
   4  11  -4   85.86   58.91
  -4  11   4  133.00   45.71
   4 -11  -4  213.35   58.16
   4 -11  -4  171.70   48.69
  -4 -11   4  137.17   52.10
  -4  11   3 1138.13  102.04
   4  11  -3 1171.73  151.89
   4 -11  -3  997.31  121.38
  -4 -11   3 1093.10  109.97
  -4  11   2   81.79   32.37
   4  11  -2   34.71   52.43
  -4  11   2   81.45   38.56
   4 -11  -2   35.00   55.54
  -4 -11   2  115.90   46.96
   4  11  -1  165.22   57.15
  -4  11   1   52.25   37.15
  -4  11   1  199.32   46.41
  -4  11   0  208.36   35.94
  -4  11   0  218.51   52.61
   4 -11   0  198.54   79.42
  -4 -11   0  152.69   61.36
  -4  11  -1  261.56   37.00
   4  11   1  374.60   83.95
  -4  11  -1  294.83   59.52
   4 -11   1  488.96   94.37
   4  11   2  169.35   57.43
  -4  11  -2  141.23   50.97
   4 -11   2  230.66   79.31
  -4 -11  -2  188.07   54.26
   4  11   3  603.27   81.64
  -4  11  -3  551.01   86.55
   4 -11   3  634.19  131.03
  -4 -11  -3  581.37  101.00
   4  11   4  225.85   58.16
  -4  11  -4  180.16   63.86
   4 -11   4  324.69   83.26
  -4 -11  -4  218.91   82.77
   4  11   5   37.74   45.57
  -4  11  -5  119.28   51.29
   4 -11   5  240.62   69.93
  -4 -11  -5    5.85   59.72
   4  11   6  115.36   54.37
  -4  11  -6  158.94   50.25
  -4 -11  -6  204.76   71.19
  -4  11  -7   83.18   52.02
  -4 -11  -7   71.89   71.68
   4 -11   7  139.70   83.32
  -4  11  -8  176.89   68.09
  -4 -11  -8  205.64   93.45
   4 -11   8  304.13   91.64
  -4  11  -9  114.37   49.78
  -4 -11  -9   24.90   82.59
   4 -11   9   40.95   74.65
  -4  11 -10  -13.53   43.90
   4 -11  10   47.09   61.43
  -4 -11 -10  -35.44   59.38
  -4  12  12  393.25  106.09
   4 -12 -12  346.69   83.12
   4  12 -11   11.55   38.24
   4 -12 -11   -7.57   38.74
  -4  12  10  143.14   74.33
   4  12 -10  180.32   60.11
   4 -12 -10  107.23   55.30
  -4 -12  10  139.59   50.60
   4  12  -9   24.11   41.63
  -4  12   9   38.35   42.48
  -4 -12   9    4.24   36.99
  -4  12   8  -41.11   42.59
   4  12  -8  -35.01   47.14
   4 -12  -8   82.21   35.80
  -4  12   7  143.26   53.78
   4  12  -7  125.73   70.05
   4 -12  -7   99.42   54.03
  -4 -12   7  136.49   48.40
  -4  12   6   55.07   44.57
   4  12  -6  117.19   60.42
   4 -12  -6   37.65   43.30
  -4 -12   6   61.87   40.96
   4  12  -5  275.50   76.13
  -4  12   5  131.96   52.44
   4 -12  -5  206.58   62.73
   4 -12  -5  198.15   55.02
   4  12  -4  146.38   66.04
  -4  12   4  119.74   46.47
   4 -12  -4  252.99   66.83
   4 -12  -4  278.03   47.64
  -4 -12   4  179.09   47.85
   4  12  -3  637.63  113.43
  -4  12   3  582.51   65.37
  -4 -12   3  487.16   97.20
  -4  12   2  118.91   38.96
   4  12  -2  173.28   65.21
  -4  12   2  152.74   50.06
  -4 -12   2  182.17   58.34
   4 -12  -2  240.20   67.70
  -4  12   1   50.24   23.56
   4  12  -1  -63.00   38.99
  -4  12   1  -32.95   33.44
  -4 -12   1  -37.10   40.23
   4 -12  -1   35.77   44.88
  -4  12   0  159.25   53.80
  -4  12   0  115.31   31.94
   4 -12   0  156.48   62.89
  -4  12  -1   -0.54   34.85
   4  12   1   30.96   42.74
   4 -12   1   -5.23   43.37
  -4  12  -2  211.97   52.35
   4  12   2  174.15   66.60
   4 -12   2  171.64   81.79
  -4 -12  -2  125.30   61.84
   4  12   3  285.00   74.21
  -4  12  -3  350.98   69.53
   4 -12   3  353.41  106.89
  -4 -12  -3  347.88   95.90
  -4  12  -4  113.25   50.36
   4 -12   4   10.12   60.08
  -4 -12  -4   45.52   63.35
   4  12   5  -16.13   35.83
  -4  12  -5   12.41   41.28
   4 -12   5  -41.38   52.35
  -4 -12  -5   81.44   45.16
   4  12   6   22.07   38.83
  -4  12  -6   15.78   46.07
  -4 -12  -6   44.86   51.58
   4 -12   6  108.56   74.46
   4  12   7   92.25   41.07
  -4  12  -7   28.10   44.12
  -4 -12  -7   12.10   59.28
   4 -12   7   29.84   65.62
  -4  12  -8  159.77   78.84
  -4 -12  -8  387.31   96.52
  -4  12  -9   69.27   62.77
  -4 -12  -9   84.88   89.37
   4 -12   9  208.46  100.26
  -4  12 -10   22.72   55.27
   4 -12  10   68.18   71.04
  -4 -12 -10    9.79   77.93
  -4  13  11   24.16   60.90
   4 -13 -11   73.33   57.87
   4 -13 -10   25.19   46.52
  -4  13   9   17.91   49.73
   4 -13  -9   85.75   54.11
  -4 -13   9   85.06   41.25
  -4  13   8  137.22   54.50
   4 -13  -8   79.48   60.04
  -4 -13   8   49.40   42.23
   4  13  -7   44.27   53.55
   4 -13  -7   40.18   41.15
  -4 -13   7   30.95   37.02
   4  13  -6  123.43   58.28
  -4  13   6   72.58   42.63
   4 -13  -6   29.39   40.60
   4 -13  -6   22.62   46.54
   4  13  -5   18.21   62.84
  -4  13   5   30.13   39.99
   4 -13  -5   35.91   47.24
   4 -13  -5  178.45   47.05
   4  13  -4   84.78   59.73
   4 -13  -4  197.89   57.09
  -4 -13   4   63.92   52.97
  -4  13   3  394.50   57.69
   4  13  -3  372.27   91.43
  -4  13   3  330.80   61.94
   4 -13  -3  398.41   90.75
  -4 -13   3  339.57   80.40
  -4  13   2   16.34   28.64
   4  13  -2  -23.72   51.34
   4 -13  -2  106.26   50.33
  -4 -13   2   71.07   44.75
  -4  13   1  152.64   37.65
   4  13  -1  244.65   69.19
   4 -13  -1  174.81   75.75
  -4 -13   1  173.65   60.84
   4  13   0  182.22   69.29
  -4  13   0  128.77   68.97
   4 -13   0  178.31   86.82
  -4 -13   0  439.27   69.05
   4  13   1  204.88   70.04
  -4  13  -1  158.94   56.02
   4 -13   1  107.23   83.00
  -4 -13  -1  175.09   58.84
  -4  13  -2  277.87   59.98
   4  13   2  230.83   66.89
   4 -13   2  314.68   82.50
  -4 -13  -2  197.64   80.87
  -4  13  -3  183.90   55.78
   4  13   3   86.32   51.07
   4 -13   3  -19.29   79.26
  -4  13  -4   98.81   51.40
   4  13   4   73.74   44.45
   4 -13   4  -65.25   63.93
  -4 -13  -4   49.32   58.38
   4  13   5  271.28   58.28
   4 -13   5  189.34   92.23
  -4 -13  -5   84.27   88.64
   4  13   6   20.72   40.12
  -4  13  -6   51.58   47.26
   4 -13   6  -22.50   67.69
  -4 -13  -6   78.69   59.77
  -4  13  -7  211.20   67.58
  -4 -13  -7  186.69  105.17
   4 -13   7  353.83  128.52
  -4  13  -8  119.50   68.38
  -4 -13  -8   86.13   88.38
   4 -13   8  147.44   91.76
  -4  13  -9  -66.22   56.13
  -4 -13  -9    6.07   65.11
   4 -13   9  -38.26   84.94
  -4  14  10  168.36   76.91
   4 -14 -10  209.11   76.01
  -4  14   9   89.87   55.89
   4 -14  -9  220.28   69.61
  -4  14   8   79.32   53.07
   4 -14  -8   92.85   58.25
   4 -14  -7  110.90   53.02
  -4  14   6   39.20   36.69
   4  14  -6    3.23   53.13
   4 -14  -6   26.44   40.13
   4  14  -5   -0.89   42.40
   4 -14  -5   50.30   39.01
   4 -14  -5  -31.36   41.52
  -4  14   4   42.17   30.33
   4  14  -4  -12.33   55.08
   4 -14  -4   12.01   50.45
   4  14  -3  199.25   65.06
  -4  14   3  152.55   38.81
  -4 -14   3  131.37   58.74
   4  14  -2  -58.82   48.50
   4 -14  -2  -33.98   53.34
  -4 -14   2   12.77   37.15
   4  14  -1  303.25   89.50
   4 -14  -1  402.30  108.97
  -4 -14   1  350.80   78.54
   4 -14   0   39.06   59.90
  -4 -14   0   71.48   44.85
   4  14   1  200.24   63.65
   4 -14   1  138.87   88.34
  -4 -14  -1  130.99   72.85
  -4  14  -2   62.26   49.59
   4  14   2   80.31   58.26
   4 -14   2  236.42   74.43
  -4 -14  -2  244.61   66.43
   4  14   3  236.84   63.61
  -4  14  -3  239.51   59.52
   4 -14   3  128.30  102.75
  -4 -14  -3  165.40   72.95
  -4  14  -4  226.49   75.77
   4  14   4  175.90   64.82
   4 -14   4  315.24  112.69
  -4 -14  -4  170.70   74.51
   4  14   5   13.11   41.91
  -4  14  -5   94.15   55.59
  -4 -14  -5   47.94   62.31
   4  14   6   49.09   45.07
  -4  14  -6  101.61   61.19
   4 -14   6   17.22   76.02
  -4 -14  -6   28.16   67.82
  -4  14  -7  104.69   61.23
  -4 -14  -7  143.34   75.02
  -4  14  -8  200.59   70.85
  -4 -14  -8   41.56   82.49
   4 -14   8   83.85  115.38
  -4  15   9   -6.51   43.29
   4 -15  -9  -11.55   40.57
  -4  15   8   39.42   49.65
   4 -15  -8   96.76   58.91
  -4  15   7   21.62   37.15
   4 -15  -7   -1.42   40.22
   4  15  -6  211.66   84.78
   4 -15  -6  230.38   74.77
   4  15  -5  419.86  108.03
  -4  15   5  305.97   57.36
   4 -15  -5  422.82   84.05
   4 -15  -5  272.99   74.00
  -4 -15   5  378.22   73.13
  -4 -15   4  168.72   54.95
   4 -15  -3    7.57   53.58
  -4 -15   3   21.63   38.55
   4 -15  -2   49.76   70.61
  -4 -15   2   82.40   45.96
   4  15  -1  190.34   69.32
   4 -15  -1  328.39  102.27
   4  15   0   57.04   52.41
  -4  15   0  117.81   52.80
   4 -15   0   82.42   79.36
  -4 -15   0   64.45   57.52
   4  15   1   61.48   52.30
  -4  15  -1   58.45   46.31
   4 -15   1   97.28   76.78
  -4 -15  -1   15.62   45.30
   4  15   2  109.30   65.70
  -4  15  -2  113.19   55.55
  -4 -15  -2  110.15   67.61
   4  15   3  383.62   92.75
   4 -15   3  477.18  139.92
  -4 -15  -3  286.18  104.16
   4  15   4  206.02   70.99
  -4  15  -4  220.74   78.03
   4 -15   4  421.91  121.14
  -4 -15  -4  186.63   80.38
   4  15   5  160.19   59.26
   4 -15   5  175.83  111.48
  -4 -15  -5  177.39   86.30
  -4  15  -6  116.04   70.62
   4 -15   6  118.22  104.22
  -4 -15  -6   59.95   81.06
  -4  15  -7  -86.41   50.23
  -4 -15  -7   36.63   53.21
   4 -15   7   60.29   73.85
   4 -16  -7  119.68   67.60
   4  16  -6  250.22   84.80
   4 -16  -6  230.70   81.49
   4  16  -5  148.16   85.80
   4  16  -4  386.94   99.00
   4 -16  -4  247.69   79.61
  -4 -16   4  193.26   62.77
   4  16  -3  304.17   92.51
   4 -16  -3  450.87  111.16
   4  16  -2  131.38   66.41
   4 -16  -2   54.99   78.30
  -4 -16   2   82.39   40.74
   4  16  -1   95.57   61.29
  -4 -16   1   41.47   53.77
   4  16   0   94.89   57.12
   4 -16   0   49.13   76.51
  -4 -16   0   19.81   43.56
   4  16   1   33.87   43.77
   4 -16   1  -31.49   69.98
  -4 -16  -1   24.69   49.56
   4  16   2  -10.17   56.43
  -4  16  -2    2.67   54.57
   4 -16   2  -36.20   66.47
  -4 -16  -2  -69.63   54.22
  -4  16  -3   69.50   46.12
  -4 -16  -3  -22.96   57.05
   4 -16   3   39.05   80.14
   4  16   4   60.78   51.70
  -4  16  -4  194.72   61.32
  -4 -16  -4  -41.41   70.35
   4  16   5    0.83   39.02
  -4  16  -5   77.06   56.03
   4 -16   5 -110.37   63.69
  -4 -16  -5  -62.01   59.10
   4  17  -6   42.20   44.47
   4 -17  -6  -68.43   48.59
   4  17  -5  212.26   88.58
   4  17  -4   76.60   74.44
   4  17  -3  112.79   73.20
   4 -17  -3   67.16   70.76
   4  17  -2  -26.45   56.61
   4 -17  -2   64.30   60.32
  -4 -17   2   33.45   44.65
   4  17  -1   88.47   58.21
   4 -17  -1  116.01   77.76
  -4 -17   1  102.13   57.60
   4  17   0   -1.44   51.94
   4 -17   0   91.94   74.97
  -4 -17   0   73.32   45.38
   4  17   1   90.54   54.98
   4 -17   1  -42.25   70.35
  -4 -17  -1   40.44   51.13
   4 -17   2  101.76   81.73
  -4 -17  -2  109.71   62.35
  -4  17  -3   80.78   57.10
   4  17   3    6.12   47.01
   4 -17   3    0.04   78.81
   4  17   4   20.75   51.51
   4 -17   4  117.00   75.75
  -4 -17  -4   70.06   68.58
   4  18  -1   68.05   58.13
   4 -18  -1   54.48   66.80
  -5   0  14   73.89   65.26
  -5   0  13  201.06   76.30
  -5   0  12  184.04   75.19
   5   0 -11   41.84   38.11
  -5   0  11  -30.64   52.62
   5   0  -9  263.85   70.93
  -5   0   9  273.36   80.63
  -5   0   8  155.93   68.03
   5   0  -7  263.61   67.88
  -5   0   7  205.18   69.25
   5   0  -6 1335.55  150.04
  -5   0   6 1065.62  157.95
   5   0  -5  660.49   96.79
  -5   0   5  689.13  118.14
   5   0  -4 1465.50  180.06
   5   0  -3 1816.88  182.83
  -5   0   3 1604.07  190.86
  -5   0   2 1492.99  137.09
   5   0  -1  475.28   83.22
   5   0   0  252.02   66.92
  -5   0   0  259.18   70.19
   5   0   1  362.79   77.13
  -5   0  -1  256.62   63.76
   5   0   2  705.55  119.98
  -5   0  -2  927.78  116.61
   5   0   3   46.68   51.10
   5   0   4   50.25   44.79
  -5   0  -4   10.12   48.26
   5   0   5  413.25   86.84
  -5   0  -5  477.31   93.47
   5   0   6   76.16   58.61
  -5   0  -6   54.04   44.62
   5   0   7  -83.89   53.92
  -5   0  -7    3.22   42.95
   5   0   8  151.47   64.72
   5   0   9  249.69   59.29
  -5   0  -9  -45.36   62.86
   5   0  11  192.38   73.08
  -5   0 -11   63.53   73.28
  -5  -1  14   52.06   55.54
  -5   1  13   81.67   69.07
  -5  -1  13   45.13   66.27
   5   1 -12  -40.53   39.62
  -5   1  12   18.56   62.27
  -5  -1  12  -55.14   55.55
   5   1 -11  208.37   61.56
  -5   1  11  172.41   86.81
   5  -1 -11  162.86   55.97
  -5  -1  11  263.88   71.49
   5   1 -10  264.28   69.85
  -5   1  10  217.35   75.56
   5  -1 -10  263.88   66.56
  -5  -1  10  400.43   82.57
  -5   1   9  182.43   70.70
   5  -1  -9  199.98   60.13
  -5  -1   9  290.06   78.28
  -5   1   8  302.25   66.93
   5  -1  -8  109.19   62.00
  -5  -1   8  239.49   79.27
   5   1  -7  172.21   58.27
  -5   1   7  213.82   54.14
  -5  -1   7    8.35   57.14
   5   1  -6   24.75   46.73
  -5   1   6   36.66   44.84
   5  -1  -6   17.66   45.63
  -5  -1   6   90.91   51.56
   5   1  -5   21.99   46.33
  -5   1   5  -31.40   40.47
   5  -1  -5  -43.29   44.79
  -5  -1   5  -69.85   48.06
   5   1  -4 2218.55  206.70
  -5   1   4 2169.89  205.14
   5  -1  -4 1970.29  190.55
  -5  -1   4 1903.38  209.34
   5   1  -3  221.58   82.50
  -5   1   3  326.53   74.86
   5  -1  -3  366.59   78.01
   5   1  -2  147.19   66.19
  -5   1   2  149.04   55.25
   5  -1  -2  220.57   66.42
  -5  -1   2  151.49   52.49
   5   1  -1  -36.17   42.98
  -5   1   1   61.64   36.13
   5  -1  -1   -0.57   39.11
  -5  -1   1  -21.97   34.57
   5   1   0  598.31  115.03
   5  -1   0  634.35  102.94
  -5  -1   0  567.92   95.76
   5   1   1   61.80   49.44
  -5   1  -1   94.95   48.74
   5  -1   1  177.77   53.09
  -5  -1  -1   -5.58   51.64
   5   1   2  584.03  101.49
  -5   1  -2  624.03   83.18
   5  -1   2  531.26   92.95
  -5  -1  -2  420.85   96.93
   5   1   3 1542.91  199.96
   5  -1   3 1869.10  199.89
  -5  -1  -3 1942.09  201.62
   5   1   4  293.76   67.15
  -5   1  -4  295.53   71.50
   5  -1   4  184.25   70.33
  -5  -1  -4  194.13   80.08
   5   1   5   61.09   46.45
  -5   1  -5   78.28   52.95
  -5  -1  -5   68.04   53.04
   5   1   6    7.94   38.30
  -5   1  -6   27.64   36.65
   5  -1   6  -31.12   45.66
  -5  -1  -6    4.08   39.59
   5   1   7  291.33   84.40
   5  -1   7  319.01   84.70
  -5  -1  -7  188.85   62.44
   5   1   8  139.33   66.83
  -5   1  -8   57.05   61.60
  -5  -1  -8   84.76   67.85
   5  -1   8  209.16   67.91
   5   1   9  195.27   75.45
  -5   1  -9  215.21   73.57
  -5  -1  -9  196.70   80.69
   5   1  10   89.41   56.46
  -5   1 -10   39.60   53.34
  -5  -1 -10    0.65   59.95
   5  -1  10   97.88   64.23
   5   1  11   20.93   44.23
  -5   1 -11  -12.57   39.59
   5  -1  11  -16.96   47.87
  -5   2  14  100.01   80.30
  -5  -2  14   91.93   71.64
  -5   2  13   34.24   48.90
  -5  -2  13    0.57   53.96
   5   2 -12   55.09   43.08
  -5   2  12   42.26   60.17
  -5  -2  12  127.33   62.79
   5  -2 -11   29.41   34.64
  -5   2  10  226.97   81.43
   5  -2 -10  156.13   50.26
  -5  -2  10  210.46   73.05
   5   2  -9  145.17   55.88
  -5   2   9   93.44   69.30
  -5  -2   9  138.76   71.58
   5   2  -8  101.66   41.01
  -5   2   8   68.25   51.35
   5  -2  -8   -5.93   41.00
  -5  -2   8   48.59   57.29
  -5   2   7  227.85   74.85
   5  -2  -7  243.41   62.07
   5   2  -6   10.50   40.66
  -5   2   6   40.84   43.91
   5  -2  -6   83.61   44.30
  -5  -2   6   80.21   52.67
   5   2  -5  112.21   56.92
  -5   2   5  115.23   52.55
   5  -2  -5  122.22   54.02
  -5  -2   5   99.74   57.58
   5   2  -4 1864.48  213.38
  -5   2   4 1889.41  200.19
  -5  -2   4 1788.76  207.57
   5   2  -3 1312.64  148.42
  -5   2   3 1047.77  116.24
   5  -2  -3 1012.34  130.30
  -5  -2   3 1008.28  117.76
   5   2  -2  563.15  106.09
  -5   2   2  438.26   75.98
   5  -2  -2  604.62   81.66
   5   2  -1  262.52   74.91
  -5   2   1  206.34   52.80
   5  -2  -1  314.19   70.56
  -5  -2   1  264.05   71.69
  -5   2   0  752.33  100.70
  -5  -2   0  617.70   98.84
   5  -2   0  598.04  112.51
   5   2   1  272.01   66.50
  -5   2  -1  207.00   64.25
   5  -2   1  193.50   64.05
   5   2   2   -3.99   64.60
  -5   2  -2  173.38   45.09
   5  -2   2   62.08   53.68
  -5  -2  -2  135.24   56.05
   5   2   3   99.77   49.14
  -5   2  -3   17.41   38.36
  -5  -2  -3   75.21   57.72
   5  -2   3  104.32   55.85
   5   2   4  698.05  107.17
  -5   2  -4  577.46   86.59
   5  -2   4  582.01  101.34
  -5  -2  -4  481.66  102.89
   5   2   5  229.86   63.47
  -5   2  -5  135.88   60.46
   5  -2   5  102.79   76.36
  -5  -2  -5  150.47   64.32
   5   2   6   97.10   62.73
  -5   2  -6  171.32   53.92
  -5  -2  -6  117.13   59.71
   5   2   7  327.44   79.51
   5  -2   7  248.52   79.96
  -5  -2  -7  270.31   77.28
   5   2   8  160.05   58.02
  -5   2  -8  166.52   60.75
  -5  -2  -8  142.59   67.11
   5   2   9  -65.51   49.10
   5  -2   9  -50.58   54.59
  -5  -2  -9   33.03   47.78
  -5   2 -10   48.55   54.81
  -5  -2 -10   74.34   59.65
   5  -2  10  129.58   63.50
   5   2  11  199.94   69.91
  -5   2 -11  133.68   67.46
   5  -2  11  118.70   66.02
  -5   3  14   79.77   66.59
  -5  -3  14   55.49   61.89
  -5   3  13  153.99   86.04
   5   3 -12   46.54   46.18
  -5   3  12   63.59   64.68
  -5   3  11  175.18   75.23
  -5  -3  11   96.55   61.50
  -5   3  10  300.62   90.26
   5  -3 -10  278.46   64.73
  -5  -3  10  525.97   98.67
   5   3  -9   78.96   53.16
  -5   3   9  140.16   55.51
  -5  -3   9   75.00   66.91
   5   3  -8   67.24   41.07
  -5   3   8   79.71   47.90
   5  -3  -8   39.62   36.98
  -5  -3   8   41.48   56.90
  -5  -3   7  129.07   57.54
   5   3  -6   79.61   48.80
  -5   3   6  118.76   57.71
   5  -3  -6  151.16   46.08
  -5  -3   6   44.04   59.73
   5   3  -5  288.96   67.77
  -5   3   5  311.18   77.53
   5  -3  -5  204.66   66.76
  -5  -3   5  305.15   77.94
   5   3  -4  106.26   56.85
  -5   3   4  133.39   46.97
   5  -3  -4  189.24   49.61
  -5  -3   4   -1.40   45.11
   5   3  -3 1516.20  191.94
  -5   3   3 1512.25  169.69
   5  -3  -3 1416.32  145.41
  -5  -3   3 1717.23  181.28
   5   3  -2   76.12   62.36
  -5   3   2   40.65   47.45
   5  -3  -2  104.04   56.30
  -5  -3   2  209.60   50.93
   5   3  -1  672.60  105.77
  -5   3   1  543.25   80.67
   5  -3  -1  411.29   92.64
  -5  -3   1  445.32  104.44
   5   3   0   74.96   58.22
  -5   3   0   84.31   47.27
   5  -3   0   60.99   46.39
  -5  -3   0   60.32   53.27
   5   3   1  782.19  114.81
  -5   3  -1  630.92   91.90
   5  -3   1  813.35  113.31
  -5  -3  -1  810.39  113.34
  -5   3  -2  297.11   54.84
   5  -3   2  228.26   78.15
  -5  -3  -2  197.78   66.47
   5   3   3  153.12   70.39
  -5   3  -3  187.22   46.78
   5  -3   3  162.80   74.08
   5   3   4  111.47   62.57
  -5   3  -4  235.60   59.22
   5  -3   4  246.69   67.94
  -5  -3  -4  177.88   68.29
  -5   3  -5   33.68   47.80
   5  -3   5  254.70   67.28
  -5  -3  -5   31.66   57.66
   5   3   6  177.41   59.00
  -5   3  -6  180.70   56.64
   5  -3   6  188.40   67.68
  -5  -3  -6  206.61   67.37
   5   3   7   46.35   47.88
  -5   3  -7   -4.69   36.73
   5  -3   7   61.41   53.67
  -5  -3  -7   65.67   57.14
   5  -3   8  338.85   96.84
  -5  -3  -8  307.74   97.69
   5   3   9  102.34   56.18
  -5   3  -9   38.43   49.12
   5  -3   9  105.58   68.38
   5   3  10   81.47   55.03
   5  -3  10   81.10   60.25
  -5  -3 -10   26.54   66.47
   5   3  11   50.57   53.30
  -5   4  13  117.76   80.85
  -5  -4  13  110.83   67.82
   5   4 -12    3.06   42.22
  -5   4  12  -45.16   54.35
  -5  -4  12   -5.06   46.91
   5   4 -11   80.54   60.80
  -5   4  11   73.57   78.43
  -5  -4  11  303.23   74.23
   5   4 -10   56.34   56.63
  -5   4  10   80.11   61.83
   5  -4 -10  120.17   41.74
   5  -4 -10  173.94   36.58
  -5  -4  10  212.79   63.54
   5   4  -9   34.99   46.86
  -5   4   9   43.03   55.92
   5  -4  -9  -18.59   33.37
   5  -4  -9   64.40   25.58
  -5  -4   9   67.46   54.24
  -5   4   8  141.05   71.58
   5   4  -8  186.31   57.25
   5  -4  -8  126.21   30.89
  -5  -4   8  200.56   62.69
   5   4  -7  197.04   54.09
  -5   4   7  188.36   63.58
   5  -4  -7  123.97   27.22
   5  -4  -7  142.93   47.41
  -5  -4   7  173.74   61.95
  -5   4   6  251.70   68.53
   5  -4  -6  167.00   55.67
   5   4  -5   36.60   60.02
  -5   4   5  207.96   57.84
  -5  -4   5  127.64   48.70
   5   4  -4  568.63   89.39
  -5   4   4  540.33   97.02
   5  -4  -4  606.61   92.37
  -5  -4   4  546.44   90.88
   5   4  -3  505.87   93.18
  -5   4   3  346.16   64.43
  -5  -4   3  237.49   88.93
   5   4  -2  284.77   87.83
  -5   4   2  420.06   61.75
   5  -4  -2  364.15   73.69
  -5  -4   2  265.74   75.38
   5   4  -1  533.50   98.17
  -5   4   1  363.61   67.95
   5  -4  -1  371.76   75.76
  -5  -4   1  287.40   96.92
   5   4   0  275.70   81.06
  -5   4   0  262.62   58.76
   5  -4   0  443.86   82.39
  -5  -4   0  430.79   78.11
   5   4   1  976.82  123.97
  -5   4  -1  724.41   86.83
   5  -4   1  764.51  131.52
  -5  -4  -1  544.40  117.65
   5   4   2  106.13   52.32
  -5   4  -2   70.22   40.22
  -5  -4  -2   87.65   63.50
   5   4   3  158.96   65.93
  -5   4  -3  209.99   55.84
   5  -4   3  294.98   85.64
  -5  -4  -3  282.54   84.99
   5   4   4  259.77   67.15
  -5   4  -4  239.39   64.00
   5  -4   4  202.78   76.95
  -5  -4  -4  295.67   84.33
   5   4   5  306.23   68.88
  -5   4  -5  258.40   59.16
   5  -4   5  441.16   98.20
  -5  -4  -5  292.88   89.34
   5   4   6  188.52   74.91
  -5   4  -6  242.77   60.05
   5  -4   6  360.02   93.32
  -5  -4  -6  332.00   83.16
   5   4   7    4.27   44.83
   5  -4   7   26.15   59.87
  -5  -4  -7   76.98   58.46
   5  -4   8  254.15   87.21
  -5  -4  -8  231.94   96.27
  -5   4  -9  142.11   56.33
  -5  -4  -9  153.41   72.58
   5   4  10  236.56   72.98
   5  -4  10  144.99   92.16
  -5  -4 -10  259.36   93.25
   5  -4  11  244.24   95.66
  -5  -4 -11  131.47   98.44
   5   5 -13    9.52   50.14
  -5   5  13  -18.15   66.39
  -5  -5  13   94.70   52.95
   5   5 -12   -6.45   52.20
  -5   5  12   -7.05   66.10
  -5  -5  12  129.31   51.67
  -5   5  11  348.92   92.77
   5   5 -11  214.46   76.51
   5  -5 -11  159.91   48.61
  -5  -5  11  247.84   85.48
   5   5 -10  -46.17   50.86
  -5   5  10  -57.87   55.04
  -5  -5  10  202.56   54.52
  -5   5   9   83.01   58.05
   5  -5  -9   57.91   26.90
   5  -5  -9   20.80   34.37
   5   5  -8  260.73   78.26
  -5   5   8  173.23   78.04
  -5  -5   8  202.70   69.99
   5   5  -7  345.23   82.42
  -5   5   7  463.92   76.34
   5  -5  -7  296.97   60.13
   5  -5  -7  198.22   38.48
  -5  -5   7  208.93   79.13
   5   5  -6  -52.02   42.91
   5  -5  -6  -23.84   18.65
   5  -5  -6   53.57   28.75
  -5  -5   6   27.45   37.95
   5   5  -5  225.99   63.74
   5  -5  -5  198.55   63.26
   5  -5  -5  250.65   32.77
  -5  -5   5  243.22   69.39
   5   5  -4  838.72  138.53
  -5   5   4  916.77  127.93
  -5  -5   4  860.24  121.49
   5   5  -3  193.49   52.74
  -5   5   3  104.17   22.27
  -5  -5   3   86.64   64.01
   5   5  -2   62.72   49.25
   5  -5  -2  106.06   49.06
  -5  -5   2   69.83   49.58
   5   5  -1  347.85   71.48
  -5   5   1  361.80   59.43
  -5   5   1  221.13   27.87
   5  -5  -1  270.78   77.72
  -5  -5   1  318.51   76.73
   5   5   0  -39.76   52.08
  -5   5   0   25.43   27.51
   5  -5   0    0.60   46.74
  -5  -5   0    5.60   42.05
  -5   5  -1  571.61   46.88
  -5  -5  -1  558.05  106.58
   5  -5   1  506.87   94.32
   5   5   2   74.21   59.93
  -5   5  -2   46.69   42.43
  -5   5  -2   59.65   21.97
   5  -5   2  181.45   52.98
  -5  -5  -2   96.94   51.70
   5   5   3   24.30   58.43
  -5   5  -3   80.04   23.11
   5  -5   3   37.79   54.91
   5   5   4  276.37   83.78
   5  -5   4  273.52   89.32
  -5  -5  -4  466.37   85.01
   5   5   5  240.14   68.90
  -5   5  -5  214.87   52.70
  -5   5  -5  127.68   34.43
   5  -5   5  227.76   79.12
  -5  -5  -5  270.67   75.22
   5   5   6  205.69   56.47
  -5   5  -6  199.31   51.20
  -5   5  -6  165.29   41.30
   5  -5   6  155.15   84.04
  -5  -5  -6  273.90   70.51
   5   5   7  173.58   63.28
  -5   5  -7  115.04   48.89
  -5  -5  -7  301.85   84.72
   5   5   8  294.37   79.15
  -5   5  -8  274.84   65.78
   5  -5   8  392.04  109.14
  -5  -5  -8  442.80   97.34
   5   5   9  202.26   54.12
   5  -5   9  101.78   80.23
   5  -5  10  288.19   97.52
  -5  -5 -10  166.76   94.75
   5  -5  11  191.96   68.98
  -5  -5 -11  -98.32   62.35
   5   6 -13  376.68  101.44
  -5   6  13  257.15  118.30
  -5  -6  13  325.55  101.63
   5   6 -12   87.85   56.39
  -5   6  12   52.24   73.17
  -5   6  11   30.17   51.91
   5   6 -11   13.91   46.45
   5  -6 -11    0.40   31.37
  -5  -6  11    7.90   40.15
   5   6 -10   81.74   76.80
  -5   6  10   69.77   74.84
  -5  -6  10  245.54   72.23
  -5   6   9  169.99   66.02
   5   6  -9  117.13   74.33
   5  -6  -9   64.74   40.28
  -5  -6   9  214.41   65.67
   5   6  -8  -12.39   44.72
  -5   6   8  154.36   46.55
   5  -6  -8   21.74   32.18
   5  -6  -8  -21.72   22.52
  -5  -6   8   20.24   45.05
  -5   6   7   48.39   41.63
   5  -6  -7  -19.36   22.33
   5  -6  -7   36.47   33.55
  -5  -6   7   61.90   42.10
   5   6  -6  414.98   83.30
  -5  -6   6  292.07   67.68
   5   6  -5  247.03   76.51
  -5   6   5  273.85   59.17
   5  -6  -5  164.68   52.34
   5  -6  -5  224.71   36.94
  -5   6   4  476.06   82.59
   5   6  -4  363.83   87.49
   5  -6  -4  384.75   75.79
  -5  -6   4  344.88   88.88
   5   6  -3   27.98   50.25
  -5   6   3   26.48   21.94
  -5   6   3   92.54   43.87
   5  -6  -3   62.73   41.71
   5   6  -2  144.25   59.96
  -5   6   2  156.11   44.88
  -5   6   2   91.63   27.24
  -5  -6   2  342.95   64.38
   5   6  -1  317.29   93.77
  -5   6   1  386.57   39.44
   5  -6  -1  393.65   95.09
  -5   6   0  238.61   50.68
  -5  -6   0  211.16   72.04
   5   6   1  128.21   72.79
  -5   6  -1  206.16   47.88
   5  -6   1   94.37   73.47
  -5  -6  -1  202.79   65.87
   5   6   2  110.71   61.73
  -5   6  -2   69.44   42.02
   5  -6   2  196.19   63.38
  -5  -6  -2   26.93   60.35
   5   6   3  329.68   65.31
  -5   6  -3  237.32   48.42
  -5   6  -3  161.69   34.13
   5  -6   3  229.88   72.11
  -5  -6  -3  141.47   84.16
   5   6   4  433.00   84.44
  -5   6  -4  391.73   67.32
  -5   6  -4  262.87   45.64
   5  -6   4  469.86   90.87
  -5  -6  -4  489.96   98.55
   5   6   5  209.25   77.17
  -5   6  -5  356.40   54.21
  -5   6  -5  218.32   42.39
   5  -6   5  260.90   79.54
  -5  -6  -5  261.84   71.36
   5   6   6  450.56   78.37
  -5   6  -6  273.06   52.52
   5  -6   6  439.12  114.54
  -5  -6  -6  281.58   81.94
   5   6   7   49.28   47.05
  -5   6  -7   85.21   35.04
  -5   6  -7  108.55   36.73
   5  -6   7   45.51   73.02
  -5  -6  -7  -39.52   72.39
   5   6   8  113.87   50.10
   5  -6   8  159.66   72.28
  -5  -6  -8   88.73   71.61
   5  -6   9  -29.10   58.40
  -5  -6  -9    7.04   59.93
   5   6  10   55.69   53.04
   5  -6  10  148.94   71.07
   5   7 -12   31.94   48.35
  -5   7  12   11.21   60.22
  -5  -7  12   -2.49   51.66
  -5   7  11  535.18   97.37
   5   7 -11  249.23   86.32
   5  -7 -11  150.82   59.04
  -5  -7  11  389.64   93.26
   5   7 -10   52.20   58.81
  -5   7  10   -0.07   46.72
  -5  -7  10   22.54   50.53
  -5   7   9  139.11   66.89
   5  -7  -9  125.29   38.17
  -5  -7   9   84.35   60.72
   5   7  -8  -43.42   58.25
  -5   7   8    3.46   50.69
   5  -7  -8   23.42   35.12
   5  -7  -8   33.49   26.85
  -5  -7   8   49.04   44.19
   5   7  -7  544.93  101.09
  -5   7   7  423.12   88.78
   5  -7  -7  427.58   72.74
   5  -7  -7  292.14   49.01
  -5  -7   7  342.72   86.41
   5   7  -6   99.26   50.94
  -5   7   6   32.08   41.66
   5  -7  -6   57.03   35.67
   5  -7  -6   19.94   27.08
  -5  -7   6    8.67   48.69
   5   7  -5  313.42   85.92
  -5   7   5  249.41   62.80
   5  -7  -5  288.12   66.30
   5  -7  -5  290.66   44.27
  -5  -7   5  249.37   78.03
  -5   7   4  641.34  109.66
  -5  -7   4  806.85  106.05
  -5   7   3  198.75   48.26
   5   7  -3  114.80   70.43
  -5   7   3   99.66   32.16
  -5  -7   3  115.16   63.43
   5  -7  -3  222.63   53.81
   5   7  -2  345.37   85.71
  -5   7   2  319.98   44.27
  -5   7   2  409.12   61.84
   5  -7  -2  362.53   76.52
  -5  -7   2  320.30   87.59
   5   7  -1  183.37   61.69
  -5   7   1   74.53   44.34
  -5   7   1   85.26   28.12
   5  -7  -1  199.89   55.45
  -5  -7   1  110.42   51.93
   5   7   0  289.91   66.89
  -5   7   0  221.33   49.25
  -5   7   0  188.02   34.80
   5  -7   0  244.32   79.67
  -5  -7   0  259.39   74.68
   5   7   1   41.40   48.69
  -5   7  -1   -0.21   32.25
   5  -7   1   86.26   45.14
  -5  -7  -1  -10.46   49.40
   5   7   2  245.03   58.26
  -5   7  -2   96.92   46.06
  -5   7  -2  145.23   34.06
   5  -7   2   24.32   73.44
  -5  -7  -2  225.34   75.71
   5   7   3  369.91   81.37
  -5   7  -3  352.13   58.59
  -5   7  -3  311.67   45.31
   5  -7   3  442.25  102.47
  -5  -7  -3  275.97   96.77
   5   7   4   18.18   43.43
  -5   7  -4   -4.71   35.51
  -5   7  -4   65.11   27.43
   5  -7   4   81.96   51.94
  -5  -7  -4   -5.58   50.60
   5   7   5  226.91   78.71
  -5   7  -5  233.50   53.90
   5  -7   5  240.88   86.96
  -5  -7  -5  333.09   86.30
   5   7   6  286.34   74.96
  -5   7  -6  201.42   51.63
  -5  -7  -6  230.36   88.60
   5  -7   6  281.63   89.49
   5   7   7  202.20   66.51
  -5   7  -7  168.69   52.41
   5  -7   7  359.30   87.49
  -5  -7  -7  319.75   98.45
   5   7   8  164.23   50.24
  -5   7  -8   70.74   48.15
   5  -7   8   68.83   83.61
  -5  -7  -8  374.79   79.63
   5  -7   9   -3.76   70.39
  -5  -7  -9  -61.98   66.77
   5  -7  10  253.01  102.41
  -5  -7 -10  273.60   92.00
   5   8 -12   17.16   61.99
  -5   8  11  123.56   58.48
   5   8 -11   10.48   69.82
   5  -8 -11   33.06   40.52
  -5  -8  11   64.72   53.90
   5   8 -10  -16.92   58.23
  -5   8  10    6.38   46.91
  -5  -8  10  -41.08   42.09
  -5   8   9  -54.23   57.94
   5  -8  -9   79.35   33.10
   5   8  -8  130.49   81.93
  -5   8   8   66.96   65.65
   5  -8  -8  169.76   50.67
   5  -8  -8  124.12   38.64
  -5   8   7  350.36   76.16
   5   8  -7  287.41   95.20
   5  -8  -7  194.29   48.71
  -5  -8   7  289.00   78.96
   5   8  -6  260.31   84.40
  -5   8   6  178.93   61.99
   5  -8  -6  177.72   56.82
   5  -8  -6  168.97   39.70
  -5  -8   6   91.79   59.29
   5   8  -5  526.22  111.78
  -5   8   5  410.09   79.30
   5  -8  -5  450.79   79.91
   5  -8  -5  299.05   54.16
  -5  -8   5  379.39   81.45
  -5   8   4   37.09   48.09
   5   8  -4  175.72   52.29
   5  -8  -4   58.93   51.25
  -5  -8   4   25.61   58.68
  -5   8   3  143.80   35.32
   5   8  -3  189.42   70.46
  -5   8   3  202.30   55.13
   5  -8  -3  110.89   51.24
  -5  -8   3   76.34   57.07
   5   8  -2  264.59   82.79
  -5   8   2  254.51   64.13
  -5   8   2  257.47   42.32
   5  -8  -2  302.63   79.02
   5   8  -1  217.20   67.45
  -5   8   1  153.88   35.72
  -5  -8   1  193.74   66.18
   5  -8  -1   72.31   70.41
   5   8   0   30.52   56.86
  -5   8   0   57.05   38.15
  -5   8   0  106.70   30.93
   5  -8   0   82.91   55.76
  -5  -8   0  206.45   64.43
   5   8   1  -22.91   52.92
  -5   8  -1  -14.25   33.60
  -5   8  -1   91.24   26.66
   5  -8   1   97.71   57.71
  -5  -8  -1  112.90   55.19
   5   8   2  626.02  101.90
  -5   8  -2  503.13   75.01
  -5   8  -2  670.34   72.45
   5  -8   2  566.55  120.58
  -5  -8  -2  649.47  132.18
  -5   8  -3   47.18   31.41
   5  -8   3   75.83   63.72
  -5  -8  -3  -24.14   47.27
   5   8   4  -73.60   44.49
   5  -8   4   10.75   51.75
  -5  -8  -4   -3.80   51.37
   5   8   5  255.76   87.27
  -5   8  -5  265.85   53.48
  -5  -8  -5  425.85   82.76
   5  -8   5  445.32  101.75
   5   8   6  368.87   85.90
  -5   8  -6  322.56   55.26
  -5  -8  -6  199.47  112.85
   5  -8   6  328.26   97.52
   5   8   7   50.02   53.99
  -5   8  -7   80.53   40.19
  -5  -8  -7  207.53   64.24
   5   8   8  455.25   85.67
  -5   8  -8  375.63   79.10
   5  -8   8  471.63  119.49
  -5  -8  -8  631.46  123.98
   5   8   9  164.12   58.76
  -5  -8  -9  182.51   96.20
  -5   9  11   78.84   68.49
   5   9 -11  -39.73   65.06
   5  -9 -11   68.08   43.50
  -5  -9  11   99.22   52.77
   5   9 -10   17.85   51.73
   5  -9 -10   44.73   36.49
  -5  -9  10   37.28   43.20
  -5   9   9  165.96   60.49
   5   9  -9   64.93   76.29
   5  -9  -9  173.31   46.46
  -5  -9   9  124.79   59.68
   5   9  -8   36.52   50.22
  -5   9   8   49.79   44.54
  -5  -9   8   19.44   44.64
   5   9  -7  318.63   83.92
   5  -9  -7  119.60   43.41
   5  -9  -7  110.80   50.25
  -5  -9   7  149.27   64.74
   5   9  -6   88.43   66.56
  -5   9   6   50.86   47.02
   5  -9  -6   59.83   44.92
   5  -9  -6   65.22   32.29
  -5  -9   6  -40.53   52.07
   5   9  -5  121.50   55.45
  -5   9   5  170.61   48.77
   5  -9  -5   49.04   41.09
   5  -9  -5   55.93   35.65
  -5  -9   5  -43.56   58.68
  -5   9   4   26.63   48.25
   5  -9  -4   88.81   54.49
  -5  -9   4  204.31   58.75
   5   9  -3  130.33   59.62
   5  -9  -3  108.02   58.21
  -5  -9   3  111.25   61.86
  -5   9   2   39.01   42.33
  -5   9   2   72.65   34.53
   5  -9  -2   68.59   54.04
  -5  -9   2   97.90   54.84
   5   9  -1  134.91   64.95
  -5   9   1   49.90   41.70
  -5   9   1  121.91   31.71
   5  -9  -1  107.23   62.15
  -5  -9   1   53.42   66.10
   5   9   0  313.19   60.01
  -5   9   0  146.02   42.93
  -5   9   0  124.79   45.30
   5  -9   0  248.91   82.80
  -5  -9   0  320.04   73.95
   5   9   1   30.52   52.87
  -5   9  -1   24.98   35.60
  -5   9  -1  115.09   33.68
  -5  -9  -1   93.38   57.53
   5   9   2  309.06   76.18
  -5   9  -2  243.24   53.93
  -5   9  -2  357.01   55.12
   5  -9   2  326.68   92.40
  -5  -9  -2  327.00   96.49
  -5   9  -3   -9.02   29.42
  -5   9  -3  -14.11   26.32
   5  -9   3  -23.87   55.55
  -5   9  -4  151.23   41.57
  -5  -9  -4   89.99   69.90
   5   9   5   49.75   56.22
  -5   9  -5   63.54   38.68
  -5  -9  -5  182.72   72.51
   5  -9   5   29.45   75.87
   5   9   6  101.94   51.36
  -5   9  -6  -23.33   36.67
  -5  -9  -6   95.52   59.25
   5  -9   6   46.00   76.54
   5   9   7  320.36   82.89
  -5   9  -7  278.32   67.52
  -5  -9  -7  387.23  105.54
   5  -9   7  649.87  133.37
   5   9   8    2.93   37.64
  -5   9  -8  -13.40   34.58
   5  -9   8   40.86   67.37
  -5  -9  -8  -32.57   59.48
   5  -9   9  183.41  110.88
  -5  -9  -9  287.05  106.10
   5  10 -11  -16.08   69.90
  -5  10  11   68.15   56.89
  -5 -10  11   58.90   51.14
  -5  10  10  178.62   59.98
   5  10 -10   56.88   74.24
   5 -10 -10   87.13   46.59
  -5 -10  10   85.45   51.13
   5 -10  -9   70.11   40.51
  -5 -10   9   26.17   52.24
   5  10  -8   94.13   58.34
   5 -10  -8    6.05   34.88
  -5 -10   8   42.66   44.63
  -5  10   7  211.51   61.81
   5 -10  -7  117.97   47.88
   5 -10  -7  135.75   52.54
  -5 -10   7  142.25   68.26
   5  10  -6  117.26   72.60
  -5  10   6  143.45   63.07
   5 -10  -6  241.45   60.18
   5 -10  -6  162.51   46.23
  -5 -10   6  201.28   70.22
   5  10  -5  160.35   66.86
  -5  10   5   58.64   38.11
   5 -10  -5   44.35   49.24
   5 -10  -5   36.14   34.84
  -5 -10   5   -9.25   51.45
  -5  10   4   84.75   46.16
   5 -10  -4   42.06   58.29
  -5 -10   4  124.98   51.62
  -5  10   3   72.75   49.02
   5  10  -3  148.43   76.00
  -5  10   3  107.57   41.01
   5 -10  -3   62.62   64.09
  -5 -10   3  193.60   52.09
   5  10  -2   35.97   52.74
   5 -10  -2   80.33   58.01
  -5 -10   2   81.31   48.09
  -5  10   1   77.06   38.54
   5 -10  -1   73.46   54.10
  -5 -10   1  124.59   56.76
   5  10   0  157.26   63.47
  -5  10   0   61.41   36.60
   5 -10   0  194.08   65.87
  -5 -10   0  277.23   69.05
   5  10   1  145.26   50.90
  -5  10  -1   14.81   33.21
   5 -10   1   50.67   52.05
  -5 -10  -1   39.44   63.77
   5  10   2  131.43   64.09
   5 -10   2  138.41   81.38
  -5 -10  -2  117.00   74.10
   5  10   3  -87.37   46.41
  -5  10  -3  -11.54   31.74
   5 -10   3  -24.23   60.36
  -5 -10  -3   76.02   50.63
   5  10   4   53.95   67.60
  -5  10  -4  154.00   41.91
  -5 -10  -4  135.27   63.56
   5 -10   4  160.69   74.18
   5  10   5   79.34   59.16
  -5  10  -5   82.90   40.26
  -5 -10  -5   -7.96   66.56
   5 -10   5  215.13   86.95
   5  10   6  207.97   64.38
  -5  10  -6  170.72   56.38
  -5 -10  -6  280.42   98.39
   5 -10   6  276.41  100.92
   5  10   7   33.10   45.26
  -5  10  -7   17.11   35.70
  -5 -10  -7   45.29   63.34
   5 -10   7  -29.89   61.81
   5  10   8  210.46   70.23
  -5  10  -8  222.04   67.60
   5 -10   8  341.90  103.93
  -5 -10  -8  381.70  111.94
  -5  11  10   73.41   43.92
   5  11 -10   82.19   56.29
   5 -11 -10  -43.49   35.14
  -5 -11  10  -19.41   39.23
  -5  11   9  -41.05   46.98
   5  11  -9  -72.49   56.12
   5 -11  -9  -14.48   35.21
  -5 -11   9   74.25   42.97
  -5  11   8  -47.65   46.54
   5  11  -8   33.24   60.03
   5 -11  -8   27.95   37.17
  -5 -11   8  -65.50   40.25
  -5  11   7  349.00   76.94
   5  11  -7  459.38   90.11
   5 -11  -7  182.46   64.24
  -5 -11   7  314.99   86.92
  -5  11   6   45.31   44.24
   5  11  -6   45.02   50.07
   5 -11  -6    9.06   35.49
  -5 -11   6   37.50   44.79
  -5  11   5   57.98   49.05
   5  11  -5  102.43   59.04
   5 -11  -5  155.18   57.39
  -5 -11   5   90.01   52.42
  -5  11   4  260.71   54.66
   5  11  -4  371.59  100.86
   5 -11  -4  208.54   76.39
  -5 -11   4  246.73   79.20
   5  11  -3  437.78   70.76
  -5  11   3   22.49   51.85
  -5 -11   3   41.42   62.88
  -5  11   2  -18.99   34.07
   5  11  -2  -24.77   59.05
   5 -11  -2   47.14   44.10
  -5 -11   2  105.08   52.29
  -5  11   1  126.01   44.88
   5 -11  -1  110.87   73.46
  -5 -11   1  277.02   75.04
  -5  11   0  134.55   40.55
   5  11   0  -12.11   53.46
  -5  11   0   79.92   32.04
   5 -11   0  104.42   63.84
  -5 -11   0   40.43   66.60
   5  11   1  198.66   68.19
  -5  11  -1  187.28   50.76
  -5 -11  -1  153.82   82.78
   5 -11   1  276.38   86.81
   5  11   2   36.48   45.78
  -5  11  -2   30.93   36.51
  -5 -11  -2   53.93   60.01
   5 -11   2  137.82   71.38
   5  11   3  295.93   91.52
   5 -11   3  360.01  119.27
   5  11   4   88.13   54.46
  -5  11  -4   85.07   43.12
   5 -11   4   41.72   69.12
  -5 -11  -4    0.44   72.95
  -5  11  -5   10.41   30.09
  -5 -11  -5  -41.76   55.31
   5 -11   5  -52.95   66.30
   5  11   6   61.61   59.22
   5 -11   6  115.28   70.10
   5  11   7    7.01   42.87
  -5  11  -7   22.14   33.40
  -5 -11  -7   63.74   56.12
   5 -11   7  -92.03   67.15
  -5  12   9   67.02   51.55
   5  12  -9   97.30   69.78
   5 -12  -9   36.32   41.32
  -5 -12   9   11.90   44.74
  -5  12   8   45.05   38.26
   5  12  -8  -26.53   50.20
   5 -12  -8   -9.09   38.21
  -5 -12   8   28.85   39.79
  -5  12   7  111.98   52.63
   5 -12  -7   53.01   42.35
  -5 -12   7   17.51   52.30
   5  12  -6   48.92   68.26
   5 -12  -6  230.42   47.99
   5 -12  -6  -71.79   61.94
  -5  12   5   46.40   42.03
   5 -12  -5   29.26   53.73
  -5 -12   5   48.99   43.43
  -5  12   4   27.64   36.32
   5  12  -4  121.09   58.84
   5 -12  -4   25.57   54.73
  -5 -12   4   -5.44   46.20
  -5  12   3    6.02   35.36
   5  12  -3  -29.66   56.23
   5 -12  -3   46.43   52.97
  -5 -12   3   98.02   54.53
   5  12  -2    1.49   65.61
  -5 -12   2  -66.18   51.69
   5  12  -1  430.06  108.86
   5 -12  -1  524.48  109.12
  -5 -12   1  376.81   96.68
   5 -12   0   86.57   86.84
  -5 -12   0  181.37   62.78
   5  12   1   29.12   40.83
   5 -12   1   21.15   62.36
  -5 -12  -1  -22.92   54.36
   5  12   2   96.83   50.17
  -5  12  -2   64.98   42.21
  -5 -12  -2   43.38   56.48
   5 -12   2  -89.22   73.50
   5  12   3  182.87   82.76
  -5  12  -3  282.71   70.17
   5 -12   3  332.11  110.70
  -5 -12  -3  217.97   87.40
   5  12   4   36.66   50.38
  -5  12  -4   13.89   43.96
   5 -12   4    8.18   72.23
  -5 -12  -4   73.95   63.38
   5  12   5  306.78   79.03
  -5  12  -5  207.28   67.20
  -5 -12  -5  277.77  110.33
   5 -12   5  313.37  102.72
   5  12   6   -0.32   52.69
   5 -12   6    3.88   82.92
  -5 -12  -6  152.99   71.04
  -5  13   8  160.65   52.49
   5  13  -8  151.16   81.52
   5 -13  -8   75.30   47.57
  -5  13   7   99.80   50.88
   5 -13  -7   66.03   47.84
  -5 -13   7   92.51   55.09
  -5  13   6  233.15   65.11
   5 -13  -6  191.07   54.94
  -5 -13   6  275.26   70.75
   5  13  -5   82.76   56.57
  -5  13   5   10.25   41.82
  -5  13   4   18.01   37.06
   5  13  -4    5.09   55.42
   5 -13  -4  -39.04   50.18
  -5 -13   4   86.70   48.45
   5 -13  -3   55.20   56.51
  -5 -13   3  116.71   58.66
  -5  13   2   78.89   40.39
   5  13  -2   72.92   72.56
   5 -13  -2  -27.18   64.42
  -5 -13   2   72.80   63.40
   5  13  -1  350.37  106.09
  -5  13   1  314.69   69.48
   5 -13  -1  325.47  103.26
  -5 -13   1  303.03   94.47
   5  13   0  -22.10   60.25
   5 -13   0  131.19   57.39
  -5 -13   0   25.74   55.93
   5  13   1  -66.47   46.14
   5 -13   1   54.47   63.37
  -5 -13  -1   70.49   42.00
   5  13   2    2.13   51.52
  -5  13  -2   67.40   41.56
  -5 -13  -2    2.80   46.09
   5 -13   2   42.45   71.37
   5  13   3  309.74   80.02
   5 -13   3  251.70  106.40
  -5 -13  -3  173.32  111.02
   5  13   4  -64.72   49.58
  -5  13  -4   99.20   45.76
   5 -13   4    0.79   71.98
  -5 -13  -4   40.39   67.65
   5  13   5  261.44   81.23
  -5  13  -5  191.48   69.87
  -5 -13  -5  264.58  107.94
   5 -13   5  239.41  113.81
   5  14  -6  146.56   97.37
  -5 -14   6  195.20   70.95
   5  14  -5  -35.81   64.82
  -5  14   5   40.78   33.38
  -5 -14   5   29.18   54.08
   5  14  -4   14.42   65.01
  -5 -14   4   42.54   54.29
   5  14  -3   15.11   49.53
   5 -14  -3   14.18   54.78
  -5 -14   3   16.77   45.16
   5 -14  -2   88.72   69.14
  -5 -14   2   66.26   61.26
   5  14  -1  172.55   72.74
   5 -14  -1   14.72   63.22
  -5 -14   1   29.85   51.67
   5 -14   0   24.29   61.60
   5  14   1   -5.99   47.18
   5 -14   1 -119.36   66.70
  -5 -14  -1   11.87   51.91
   5  14   2   81.41   51.63
  -5  14  -2   32.76   49.44
  -5 -14  -2    0.16   58.58
   5 -14   2  118.84   77.03
   5  14   3  -69.17   47.02
  -5  14  -3  -16.63   53.90
   5 -14   3  -28.35   81.22
  -5 -14  -3  -77.63   69.68
   5  14   4   20.31   43.63
  -5  14  -4   11.10   47.32
   5 -14   4   42.09   78.59
  -5 -14  -4   35.49   65.90
   5  15  -4  137.17   72.18
   5  15  -3  110.51   73.91
   5 -15  -3   44.20   69.85
  -5 -15   3   57.11   56.95
   5  15  -2  275.89   81.45
   5 -15  -2   59.85   82.43
  -5 -15   2  123.85   72.83
   5 -15  -1  172.73   97.12
   5  15   0   62.86   63.11
  -5 -15   0   78.20   59.02
   5  15   1  131.09   59.89
   5 -15   1   39.48   73.30
  -5 -15  -2   -8.03   58.97
  -6   0  11  108.49   70.77
   6   0 -10   -9.88   47.09
  -6   0  10   64.21   64.81
   6   0  -9   64.18   54.48
  -6   0   9    5.53   67.34
   6   0  -8    5.06   40.02
  -6   0   8  -87.49   53.57
   6   0  -7   36.48   61.80
  -6   0   7  107.55   67.41
   6   0  -6   70.53   58.39
  -6   0   6   48.98   61.03
  -6   0   5   29.39   53.93
   6   0  -4  210.87   89.13
  -6   0   4  301.95   81.82
   6   0  -3   76.68   53.04
  -6   0   3    6.88   56.11
   6   0  -2  219.00   76.51
  -6   0   2  172.72   72.25
   6   0  -1  -14.62   45.76
   6   0   0   81.75   57.04
  -6   0   0   72.81   59.79
  -6   0  -1  104.53   61.59
   6   0   2  -57.91   51.27
  -6   0  -2  -41.59   56.94
   6   0   3  107.65   61.11
  -6   0  -3   33.50   62.64
   6   0   4  -32.16   51.99
  -6   0  -4    5.08   52.52
  -6   0  -5  -22.94   51.86
   6   0   6  -48.57   68.13
  -6   0  -6  -53.33   59.07
   6   0   7   67.17   59.11
  -6   0  -7   84.25   57.96
   6   0   8   21.47   54.70
  -6   0  -8   44.42   59.56
   6   1 -11   19.45   46.78
  -6   1  11   17.01   66.03
  -6  -1  11  -25.96   62.02
   6   1 -10    9.40   51.66
  -6   1  10   37.75   59.57
   6  -1 -10    1.49   46.91
  -6  -1  10  100.67   60.00
   6   1  -9   10.32   49.55
  -6   1   9  -29.32   53.36
   6  -1  -9    9.79   38.37
  -6  -1   9   36.77   50.28
   6   1  -8   72.03   52.73
   6  -1  -8   49.60   54.15
   6   1  -7  -65.97   55.03
   6  -1  -7  -58.54   45.39
  -6  -1   7   35.37   51.48
  -6   1   6  124.97   55.48
   6  -1  -6  -13.37   52.18
  -6  -1   6  -22.75   54.33
  -6   1   5  174.01   63.40
   6  -1  -5  115.19   71.73
  -6  -1   5  108.18   61.01
   6   1  -4   86.96   63.15
  -6   1   4  155.87   51.29
   6  -1  -4   46.43   62.41
  -6  -1   4   81.44   66.18
   6   1  -3  282.03   67.76
  -6   1   3  108.40   54.77
   6  -1  -3  109.87   63.07
  -6  -1   3   92.90   75.42
   6   1  -2   42.33   51.38
  -6   1   2  -50.64   44.24
   6  -1  -2    7.47   46.19
  -6  -1   2    2.09   40.37
   6   1  -1  504.13  102.40
  -6   1   1  285.82   87.25
  -6  -1   1  208.85   88.67
   6   1   0   80.86   68.49
  -6   1   0  103.58   61.81
   6  -1   0  145.57   72.79
   6   1   1   19.94   66.98
  -6   1  -1  191.68   61.86
   6  -1   1  103.51   67.50
   6   1   2  143.43   84.63
  -6   1  -2  110.28   71.12
  -6  -1  -2  359.76   78.70
  -6   1  -3  161.85   80.38
  -6  -1  -3  198.62   71.70
  -6   1  -4   11.48   49.93
   6  -1   4   41.27   50.10
  -6  -1  -4   -9.83   49.04
   6   1   5   41.17   57.44
   6  -1   5   75.17   64.50
  -6  -1  -5   -8.75   46.54
   6   1   6   67.05   79.31
  -6   1  -6   21.52   63.74
   6  -1   6  259.82   69.62
  -6  -1  -6   85.38   62.98
  -6   1  -7  117.25   50.28
   6  -1   7   45.96   73.08
  -6  -1  -7   68.28   54.85
   6   1   8  120.87   68.62
  -6   1  -8   37.55   63.00
  -6  -1  -8   13.31   70.10
   6  -1   8   83.90   62.92
   6   2 -11  -33.06   67.05
  -6   2  11  243.12   73.30
  -6  -2  11  151.45   82.72
  -6   2  10  119.12   76.97
   6  -2 -10   15.35   47.23
  -6  -2  10  101.02   60.48
  -6   2   9   29.90   70.99
   6  -2  -9   94.68   51.84
  -6  -2   9  107.77   74.35
   6   2  -8   76.67   54.51
  -6   2   8   36.48   59.82
   6  -2  -8  -45.45   43.04
  -6  -2   8   55.85   53.02
   6   2  -7   10.97   58.27
  -6   2   7   20.52   65.30
   6  -2  -7   30.46   51.28
  -6  -2   7  215.86   63.31
   6   2  -6  129.38   72.90
  -6   2   6  154.05   64.30
  -6  -2   6   53.01   62.84
   6   2  -5  250.17   88.52
  -6   2   5  377.41   92.39
   6  -2  -5  281.60   83.84
  -6  -2   5  308.29   88.53
  -6   2   4  561.43  115.38
   6  -2  -4  602.49  101.86
  -6  -2   4  600.67  125.95
   6   2  -3  470.83  111.34
   6  -2  -3  338.23   88.75
  -6  -2   3  372.41  101.39
   6   2  -2  217.59   69.63
   6  -2  -2  133.14   73.74
  -6  -2   2   62.52   73.91
   6   2  -1   21.70   66.17
  -6   2   1  220.61   61.16
   6  -2  -1   17.58   61.57
  -6  -2   1  170.24   60.47
   6   2   0   29.88   74.54
  -6   2   0  116.07   62.49
   6  -2   0   78.81   71.91
  -6  -2   0  166.62   65.39
   6   2   1  199.01   79.04
  -6   2  -1  245.35   66.08
   6  -2   1   90.80   78.10
  -6  -2  -1   88.14   64.26
   6   2   2  491.73   96.45
  -6   2  -2  440.69   98.38
   6  -2   2  674.11  125.53
  -6  -2  -2  427.17  129.46
   6   2   3    5.69   57.12
  -6   2  -3   43.53   54.32
   6  -2   3  -25.01   57.14
  -6  -2  -3   87.13   60.46
   6   2   4  -43.92   69.13
  -6   2  -4   64.04   62.80
   6  -2   4  140.51   76.01
  -6  -2  -4  209.35   65.67
   6   2   5   69.30   61.79
   6  -2   5   80.45   60.05
  -6  -2  -5   11.23   52.45
   6   2   6   20.25   59.18
  -6   2  -6  176.00   56.84
   6  -2   6  111.68   67.46
  -6  -2  -6   30.91   65.10
   6   2   7  -80.06   53.56
  -6   2  -7   29.11   39.55
   6  -2   7   -6.59   56.03
  -6  -2  -7   38.38   46.88
  -6   2  -8   26.83   50.68
   6  -2   8   77.86   64.75
  -6  -2  -8  -33.88   64.49
  -6   3  11   60.68   63.74
  -6  -3  11   69.11   61.59
   6   3 -10   56.36   50.37
  -6   3  10  -49.78   56.56
  -6  -3  10   10.44   55.01
  -6   3   9   25.02   50.20
   6  -3  -9   28.69   36.21
  -6  -3   9  -74.96   51.52
   6   3  -8   74.49   61.72
  -6   3   8    9.00   57.18
   6  -3  -8   12.11   45.21
  -6  -3   8   81.06   61.71
   6   3  -7  121.42   84.52
  -6   3   7  194.07   79.42
   6  -3  -7  182.63   61.71
  -6  -3   7   78.58   77.44
   6   3  -6  182.49   77.52
  -6   3   6  170.20   80.82
   6  -3  -6  107.84   66.87
  -6  -3   6  249.50   65.24
   6   3  -5 -101.90   64.74
  -6   3   5   41.47   53.70
   6  -3  -5   90.94   44.65
  -6  -3   5   44.75   52.82
   6   3  -4  100.86   56.64
  -6   3   4  -81.28   46.33
   6  -3  -4  -16.21   40.27
  -6  -3   4   61.66   45.07
  -6   3   3   49.24   44.15
   6  -3  -3   32.04   51.11
  -6  -3   3   -8.55   46.47
   6   3  -2  114.95   71.74
  -6   3   2  129.19   48.19
   6  -3  -2   69.87   63.79
  -6  -3   2   29.89   60.92
   6   3  -1  -73.58   57.70
  -6   3   1   10.78   44.61
   6  -3  -1  -42.15   41.53
  -6  -3   1   65.34   52.15
   6   3   0  384.19   96.04
  -6   3   0  241.81   76.71
   6  -3   0  312.18   93.21
  -6  -3   0  184.37   93.47
   6   3   1  103.13   61.69
  -6   3  -1  -29.78   46.27
   6  -3   1   21.63   59.50
  -6  -3  -1   62.59   54.94
   6   3   2  192.21   85.57
  -6   3  -2  155.11   60.86
   6  -3   2  216.64   80.04
  -6  -3  -2  212.74   81.99
   6   3   3  279.31   90.58
  -6   3  -3  401.21   84.95
   6  -3   3  246.73  100.52
  -6  -3  -3  435.92  111.05
   6   3   4  325.58  111.82
  -6   3  -4  488.92  104.67
   6  -3   4  486.62  113.90
  -6  -3  -4  393.07  108.22
   6   3   5   20.24   49.35
  -6   3  -5   76.10   49.85
   6  -3   5  -51.93   64.78
   6   3   6  114.60   66.53
  -6   3  -6   79.71   54.44
  -6  -3  -6   37.91   66.61
   6   3   7  339.81  106.77
   6  -3   7  405.34  104.17
  -6  -3  -7  302.06  119.66
   6   4 -10   29.52   55.26
  -6   4  10   18.05   58.32
  -6  -4  10   -0.42   57.35
  -6   4   9  -19.92   51.62
  -6  -4   9   75.12   57.26
   6   4  -8   44.18   55.15
  -6   4   8   31.09   57.17
   6  -4  -8   60.10   42.83
  -6  -4   8   91.23   56.55
   6   4  -7  -60.03   56.90
  -6   4   7   35.88   47.57
   6  -4  -7   73.99   43.98
  -6  -4   7  -26.23   53.46
   6   4  -6  174.44   86.86
  -6   4   6  198.55   79.45
   6  -4  -6  175.03   67.64
  -6  -4   6  175.99   78.32
   6   4  -5  428.49   99.17
  -6   4   5  290.60   95.95
   6  -4  -5  305.72   89.52
  -6  -4   5  399.76   87.56
   6   4  -4  -64.17   58.11
  -6   4   4  207.34   50.05
   6  -4  -4   25.07   55.68
  -6  -4   4   12.26   56.30
   6   4  -3  235.66   96.56
  -6   4   3  281.52   73.67
   6  -4  -3  213.64   84.85
  -6  -4   3  332.70   80.73
   6   4  -2   73.09   71.18
   6  -4  -2  112.51   66.71
  -6  -4   2  169.10   62.53
   6   4  -1  -13.16   45.72
  -6   4   1  -24.75   40.28
   6  -4  -1   44.26   41.40
  -6  -4   1   -2.24   43.27
   6   4   0   66.98   70.60
  -6   4   0  201.57   63.80
   6  -4   0  168.99   75.45
  -6  -4   0  105.53   77.76
   6   4   1    2.69   52.49
  -6   4  -1  -31.44   46.52
   6  -4   1  -61.50   49.58
  -6  -4  -1   30.75   56.02
   6   4   2  167.60   91.30
  -6   4  -2  174.33   70.78
  -6  -4  -2  332.06   86.17
  -6   4  -3  122.16   57.62
   6   4   4  248.16   87.02
  -6   4  -4  252.15   73.12
   6  -4   4  226.19   81.97
  -6  -4  -4  165.85   95.84
   6   4   5  139.22   74.65
   6  -4   5  219.44   81.43
  -6  -4  -5  201.87   80.04
  -6   4  -6   71.06   41.30
  -6  -4  -6   31.61   68.39
   6   4   7  120.64   58.28
  -6   4  -7   -6.41   40.20
   6  -4   7   21.50   70.37
  -6  -4  -7   47.35   59.61
   6   5 -10  -40.95   47.86
  -6   5  10  -48.52   53.38
  -6  -5  10   76.74   52.17
   6   5  -9   15.13   54.17
  -6   5   9   28.55   48.59
  -6  -5   9  -69.35   53.26
   6   5  -8  116.07   70.66
   6  -5  -8   53.84   50.75
  -6  -5   8   80.00   57.82
   6   5  -7  267.48   93.77
  -6   5   7  372.64   82.18
   6  -5  -7  167.26   59.46
  -6  -5   7  207.47   84.61
   6   5  -6  -93.42   68.45
  -6   5   6  -63.57   62.78
   6   5  -5  -10.32   71.18
  -6   5   5  105.95   62.23
   6  -5  -5   77.01   48.91
   6   5  -4   84.12   52.11
  -6   5   4   27.70   45.49
   6  -5  -4  -45.74   49.87
   6   5  -3  362.89   96.88
  -6   5   3  120.22   71.46
   6  -5  -3  215.61   77.10
  -6  -5   3  193.63   82.23
   6   5  -2  246.35   81.77
  -6   5   2  166.03   61.35
   6  -5  -2  217.02   76.69
  -6  -5   2  330.84   82.76
   6   5  -1   40.51   59.97
  -6   5   1    4.60   44.17
  -6  -5   1   26.64   51.78
   6   5   0  135.03   81.43
  -6   5   0   55.11   55.35
   6  -5   0  113.69   74.82
  -6  -5   0  155.31   63.58
  -6   5  -1   84.80   47.53
   6  -5   1   76.83   64.70
  -6  -5  -1   81.06   75.88
   6   5   2   91.82   53.42
  -6   5  -2   67.29   46.46
   6  -5   2  -25.18   59.80
  -6  -5  -2   30.66   68.24
   6   5   3    3.51   58.91
   6  -5   3   83.47   60.69
  -6  -5  -3  -28.47   54.63
   6   5   4   -4.80   44.80
  -6   5  -4    4.84   44.00
   6  -5   4  -70.99   66.01
  -6  -5  -4  -51.07   62.08
   6   5   5   68.95   62.82
  -6   5  -5  108.36   60.92
   6  -5   5  311.91   93.00
  -6  -5  -5  186.77   77.22
   6   5   6  -64.53   51.85
  -6   5  -6   -1.29   37.98
   6  -5   6  -17.50   58.88
  -6  -5  -6   44.74   52.13
   6   5   7  253.88   83.09
   6  -5   7  302.20  113.52
  -6  -5  -7  162.85   96.82
   6   6  -9   53.53   45.60
  -6   6   9   -6.43   56.07
  -6  -6   9  -30.91   50.69
  -6   6   8  -33.42   48.99
   6  -6  -8   44.35   43.07
  -6  -6   8   36.27   53.62
   6   6  -7   56.79   72.49
  -6   6   7  151.39   68.56
   6  -6  -7   21.03   55.57
  -6  -6   7  191.41   70.78
   6   6  -6  172.21   74.80
  -6   6   6    7.76   65.99
   6  -6  -6   65.02   56.42
  -6  -6   6  126.66   67.53
   6   6  -5  153.72   74.22
  -6   6   5   91.32   62.69
   6  -6  -5  132.62   59.38
  -6  -6   5   21.15   58.79
  -6   6   4   75.51   53.62
   6  -6  -4   27.23   54.48
  -6  -6   4   80.22   53.66
   6   6  -3  360.34  105.77
  -6   6   3  323.36   84.36
   6  -6  -3  336.15   96.66
  -6  -6   3  353.76  105.17
   6   6  -2  201.15   56.25
  -6   6   2  -32.30   43.14
   6  -6  -2  -42.86   53.22
  -6  -6   2   48.03   60.08
   6   6  -1  -28.31   75.03
  -6   6   1   97.44   44.99
   6  -6  -1  142.70   66.71
  -6  -6   1   39.40   61.17
   6   6   0  114.72   70.21
   6  -6   0  114.44   69.65
  -6  -6   0   -6.42   69.52
   6   6   1  140.78   65.34
   6  -6   1  133.85   66.45
  -6  -6  -1   -7.92   65.30
   6   6   2  -19.85   46.39
  -6   6  -2   19.68   35.89
   6  -6   2  -37.78   57.74
  -6  -6  -2   35.97   51.09
  -6   6  -3  274.78   63.77
   6  -6   3  220.76  106.04
  -6  -6  -3  267.57  108.52
   6   6   4   68.35   55.98
  -6   6  -4  -44.72   41.97
   6  -6   4   79.79   51.63
  -6  -6  -4  -15.15   51.60
   6   6   5  -86.96   49.37
  -6  -6  -5   18.09   53.22
   6   6   6  -20.84   43.45
  -6  -6  -6   63.62   55.25
   6   7  -9   -0.09   55.55
  -6   7   9    0.19   55.29
  -6  -7   9   39.27   52.26
   6   7  -8   93.71   61.27
  -6   7   8  -32.21   54.33
  -6  -7   8   54.33   59.70
   6   7  -7  105.21   75.87
  -6   7   7   54.09   75.80
   6  -7  -7  173.63   60.40
   6   7  -6   26.39   54.86
  -6   7   6   -5.42   44.63
  -6  -7   6   27.95   47.61
   6   7  -5   -6.46   56.63
  -6   7   5   82.59   48.97
   6  -7  -5   -5.03   44.50
  -6  -7   5  -47.00   54.50
  -6   7   4  161.80   67.39
   6  -7  -4   74.62   70.39
  -6  -7   4  170.17   70.26
   6   7  -3   96.95   75.42
   6  -7  -3  136.09   70.45
  -6  -7   3   88.09   70.43
   6   7  -2  241.47   86.95
   6  -7  -2  313.36   97.52
  -6  -7   2  283.50   95.65
   6   7  -1  114.78   70.36
   6  -7  -1   73.20   64.98
  -6  -7   1  -12.68   64.26
   6   7   0  258.74   85.47
  -6   7   0  142.53   57.16
   6  -7   0  112.98   82.74
  -6  -7   0   21.86   80.18
   6   7   1   35.84   52.76
  -6   7  -1    6.88   34.54
   6  -7   1   48.15   55.99
  -6  -7  -1   67.60   65.46
   6   7   2  -15.64   58.93
  -6   7  -2   13.22   38.30
   6  -7   2  -38.13   60.91
  -6  -7  -2  135.31   65.98
  -6   7  -3  152.16   46.42
   6  -7   3   10.20   74.26
  -6  -7  -3   92.03   72.26
   6   7   4  -22.85   69.49
   6  -7   4  182.56   75.79
  -6  -7  -4   85.38   67.72
   6   7   5  163.04   68.41
  -6  -7  -5  140.78   80.88
   6   7   6   79.29   57.19
   6  -7   6  137.51   87.41
   6   8  -8  153.80   69.04
  -6   8   8   54.06   69.34
  -6  -8   8  100.31   63.95
   6  -8  -7   28.82   55.49
  -6  -8   7  128.59   59.24
   6   8  -6  -68.31   61.75
  -6   8   6   45.56   53.12
   6  -8  -6   26.44   45.06
  -6  -8   6   58.08   51.12
   6   8  -5   52.60   58.13
  -6  -8   5  125.87   68.32
  -6   8   4  212.88   56.12
   6  -8  -4   67.70   69.60
  -6  -8   4   59.27   65.73
   6   8  -3  229.57   96.13
  -6   8   3  227.78   71.38
   6  -8  -3  251.66   77.94
  -6  -8   3  282.79   96.04
   6   8  -2   46.77   51.61
  -6   8   2   31.07   34.08
   6  -8  -2   44.41   54.49
  -6  -8   2  -97.14   54.73
   6   8  -1  107.54   57.24
  -6   8   1  -27.61   34.83
   6  -8  -1  108.85   60.25
  -6  -8   1   78.99   67.60
   6   8   0  -30.66   49.49
  -6   8   0   39.83   35.45
   6  -8   0   27.71   46.53
  -6  -8   0  -75.23   57.11
   6   8   1  222.84   62.98
  -6   8  -1   -2.59   46.19
   6  -8   1  107.10   67.95
  -6  -8  -1   86.68   77.19
   6   8   2  347.12   98.31
   6  -8   2  269.30  112.13
  -6  -8  -2  123.94  113.32
   6  -8   3  -22.69   62.75
  -6  -8  -3   90.78   68.31
   6   8   4  103.82   58.65
   6  -8   4  -61.58   70.03
  -6  -8  -4   -8.81   61.09
   6  -8   5  221.03  109.02
   6   9  -7  183.15   87.22
  -6   9   7   75.84   80.69
  -6  -9   7  254.37   85.73
   6   9  -6   56.59   55.18
   6  -9  -6   42.22   48.95
  -6  -9   6  -15.34   61.40
   6   9  -5   36.03   57.95
  -6   9   5   46.76   49.31
  -6  -9   5  -24.78   59.49
   6   9  -4   23.65   85.07
   6  -9  -4  239.05   61.66
  -6  -9   4  138.22   83.66
   6   9  -3  344.43   88.25
  -6   9   3  273.16   64.47
   6  -9  -3  213.52   86.63
   6   9  -2   67.08   62.07
  -6   9   2    8.11   38.84
   6  -9  -2   25.93   49.64
   6   9  -1   50.42   70.06
   6  -9  -1   68.63   56.94
  -6  -9   1   66.27   74.02
   6   9   0    1.21   59.65
  -6   9   0   74.97   39.75
   6  -9   0  -65.98   57.57
  -6  -9   0   34.75   59.95
   6   9   1  168.65   71.62
  -6  -9  -1   -7.82   68.38
   6  -9   2  139.34   93.38
   6   9   3   -9.55   51.73
   6  -9   3  -96.04   59.74
  -6  -9  -3   65.95   46.68
   6   9   4  204.61   83.93
   6  -9   4  252.86  115.70
  -6  -9  -4  262.45   86.33
  -6  10   6  106.46   59.08
   6 -10  -6    6.72   56.02
  -6 -10   6   55.52   53.99
  -6  10   5  180.79   72.53
   6 -10  -5  208.29   80.74
  -6 -10   5  214.91   77.41
   6  10  -4   74.41   58.71
  -6  10   4   82.47   50.33
   6 -10  -4   23.75   58.49
  -6 -10   4    0.70   63.42
   6  10  -3   28.22   69.92
  -6  10   3   95.02   50.93
   6 -10  -3   89.67   58.33
  -6 -10   3   86.18   59.36
  -6  10   2   -0.23   35.21
   6 -10  -2  -51.77   55.32
  -6 -10   2   74.75   58.01
   6  10  -1  124.46   83.21
   6 -10  -1  299.52   94.32
  -6 -10   1  191.01   99.02
   6  10   0   40.74   46.08
   6 -10   0  -32.09   50.44
  -6 -10   0  -33.73   52.48
   6  10   1  263.20   80.75
   6 -10   1  145.72   90.56
  -6 -10  -1  254.99   92.47
   6  10   2   64.60   92.93
   6 -10   2  269.60  104.20
  -6 -10  -2  253.92   85.07
   6  10   3   84.51   53.98
   6 -10   3   10.09   77.82
  -6 -10  -3   -6.61   67.90
   6  11  -4  113.53   56.72
  -6  11   4   10.01   48.07
   6 -11  -4    2.86   49.56
   6  11  -3  142.36   81.88
   6 -11  -3  173.41   80.98
  -6 -11   3  155.09   91.74
   6  11  -2  125.15   66.11
   6 -11  -2   -7.13   73.64
  -6 -11   2  130.68   69.00
   6  11  -1  -38.72   59.61
   6 -11  -1  -38.21   66.63
  -6 -11   1  -25.57   68.60
   6  11   0  -71.63   58.95
   6 -11   0   76.01   53.21
  -6 -11   0  -62.66   54.14
   6  11   1   11.57   54.33
   6 -11   1    2.40   52.90
   7   0  -4  -83.32   67.39
  -7   0   4  -47.38   62.09
   7   0  -3  312.36   93.58
  -7   0   3  290.61   95.72
  -7   0   2  207.32   89.96
   7   0  -1  120.09   86.95
  -7   0   0   51.60   56.65
   7   0   1  -46.94   60.26
  -7   0  -1  -39.93   62.13
   7   1  -4   71.94   67.79
  -7   1   4  134.57   60.08
   7  -1  -4    0.15   66.17
  -7  -1   4   -0.77   69.82
   7   1  -3   33.04   70.23
   7  -1  -3   57.53   72.76
  -7  -1   3   93.01   61.27
   7   1  -2   70.47   83.59
  -7   1   2  149.64   72.54
   7  -1  -2  118.80   79.84
  -7  -1   2   80.51   70.23
   7   1  -1  181.45   75.52
  -7   1   1   29.00   70.70
  -7  -1   1   56.45   63.83
   7   1   0  209.22   74.05
  -7   1   0  107.38   61.32
   7  -1   0   58.88   78.34
  -7  -1   0   25.26   60.12
   7   1   1    5.68   66.63
  -7   1  -1   27.64   51.89
   7  -1   1   29.34   58.37
   7   2  -4  122.42   61.68
  -7   2   4  -40.65   52.61
   7  -2  -4   56.21   54.89
  -7  -2   4   27.93   67.23
   7   2  -3    0.00   54.06
  -7   2   3    9.36   53.01
  -7  -2   3   28.96   63.94
   7   2  -2   27.17   74.02
  -7   2   2  129.35   62.16
   7  -2  -2  -47.18   71.92
  -7  -2   2   92.94   60.65
   7   2  -1   15.42   56.89
  -7   2   1   53.11   57.53
   7  -2  -1   23.71   66.70
   7   2   0  -46.55   72.85
  -7   2   0   79.74   54.27
   7  -2   0   93.21   61.43
   7   3  -3   19.18   59.50
  -7   3   3  -13.14   55.56
   7  -3  -3   40.39   59.83
  -7  -3   3   28.13   56.32
   7   3  -2  -30.58   63.57
   7  -3  -2   28.73   49.47
  -7  -3   2    8.35   58.69
   7   3  -1  135.49   74.39
  -7   3   1  137.42   58.52
   7  -3  -1   48.85   69.07
  -7  -3   1  -25.56   70.96
  -7   3   0  -67.09   50.07
  -7  -3   0   71.00   53.00
;

_shelx_hkl_checksum              2243

#==============================================================================
#     End of CIF
#==============================================================================
